# Supplementary material for: Spatiotemporal differentiation and analysis of factors influencing high-quality development of resource-based cities: An empirical study based in China
Source: PLoS One. 2024 May 31;19(5):e0304460. doi: 10.1371/journal.pone.0304460 (PMC11142578; doi:10.1371/journal.pone.0304460)
Supplement: S1 Data — (XLSX) [file pone.0304460.s001.xlsx]

## Sheet: Sheet1
CODE	YEAR	Y	IS	RD	HR	UPN	ER	IEP	IT
1	2003	-1.24259	4.01096	-2.70993	-4.48729	3.69685	-2.36644	1.88482	-0.580391
1	2004	-1.0394	4.02998	-2.38678	-4.70822	3.77872	-0.172131	2.22355	-0.574045
1	2005	-0.939155	4.04813	-2.35174	-4.59806	3.83125	-0.0165782	2.3702	-0.559627
1	2006	-0.904019	4.06079	-2.18295	-4.50691	3.8712	0.148521	2.45888	-0.0784913
1	2007	-0.877248	4.05039	-2.24323	-4.47378	3.90661	0.333078	2.65389	-0.0348952
1	2008	-0.802177	4.08328	-2.21073	-4.38447	3.93672	-2.34257	2.88709	-0.0193366
1	2009	-0.738788	4.0563	-2.29099	-4.38858	3.97819	-0.203852	2.39077	-0.00096543
1	2010	-0.659367	4.06285	-2.23685	-4.32119	3.92888	-0.02676	2.43531	0.0280616
1	2011	-0.690402	4.09568	-2.17298	-4.2431	3.95393	-0.286663	2.5566	0.0472833
1	2012	-0.566713	4.08193	-1.71115	-4.07911	3.98155	-0.320599	2.42381	0.0758016
1	2013	-0.529216	4.07244	-1.91183	-4.19114	4.00679	-0.30181	2.55081	0.212757
1	2014	-0.51238	4.05612	-2.03217	-4.22058	4.02909	-0.249717	2.80577	0.255857
1	2015	-0.476036	4.00969	-2.25191	-4.21593	4.06577	-0.135535	2.65294	0.289758
1	2016	-0.478348	4.00861	-2.00188	-4.18336	4.10115	-0.0199154	2.41685	0.289758
1	2017	-0.474879	4.00697	-2.21606	-4.11479	4.12131	-0.0568202	2.3285	0.237271
1	2018	-0.410947	3.96462	-2.05535	-4.04073	4.14535	-0.0805655	2.15497	0.237271
2	2003	-1.34304	3.94662	-2.48533	-5.32957	3.48646	-1.21019	1.30574	-0.644444
2	2004	-1.13227	3.95412	-2.34645	-5.2909	3.57375	-0.508453	1.84792	-0.413247
2	2005	-1.00693	3.91801	-2.3208	-5.2262	3.63152	-0.444039	1.90952	-0.357078
2	2006	-1.01349	3.95316	-2.32773	-5.15165	3.66177	-0.381669	1.80301	0.0507543
2	2007	-0.890042	3.96234	-2.3227	-5.09862	3.70549	-0.371196	2.16161	0.0660814
2	2008	-0.874109	4.00933	-2.41143	-5.08883	3.76352	-0.433058	2.34444	0.0854488
2	2009	-0.780938	3.98694	-2.30297	-5.06971	3.81132	-0.501907	2.20576	0.11337
2	2010	-0.705532	3.99287	-2.39602	-5.06394	3.81507	-0.521897	2.17791	0.138738
2	2011	-0.69439	4.00314	-2.34624	-5.06257	3.84117	-0.649587	2.1871	0.158792
2	2012	-0.474112	3.98136	-1.82884	-5.08068	3.84117	-0.693328	2.05025	0.19826
2	2013	-0.560027	3.93847	-1.73502	-4.77136	3.86932	-0.630222	1.98728	0.263097
2	2014	-0.478964	3.91422	-1.5159	-5.16539	3.89447	-0.602905	1.96459	0.357004
2	2015	-0.462415	3.85355	-2.03016	-5.18989	3.93925	-0.573716	1.77173	0.385094
2	2016	-0.48669	3.85524	-2.02059	-5.21413	3.98024	-0.585056	1.60491	0.410925
2	2017	-0.563277	3.83233	-1.98192	-5.16077	4.01295	-0.641645	1.39273	0.422382
2	2018	-0.503332	3.80888	-1.8729	-5.08579	4.04077	-0.538176	1.25796	0.462755
3	2003	-1.10292	3.99967	-4.79266	-5.69814	3.31309	-0.0478338	1.7416	-0.857467
3	2004	-1.13739	4.04393	-3.77901	-5.45521	3.38912	-0.92908	1.99083	-0.797921
3	2005	-1.09713	4.0483	-3.45364	-5.30167	3.44074	-1.77618	2.17123	-0.689071
3	2006	-0.980936	4.05958	-3.16445	-5.23415	3.48584	-0.588027	2.1644	0.0152602
3	2007	-0.886452	4.03389	-2.74324	-5.18924	3.5331	-0.562763	2.22909	0.04441
3	2008	-0.904382	4.0441	-2.75071	-5.08463	3.57934	-0.22383	2.48753	0.0619767
3	2009	-0.761357	4.03424	-2.39671	-5.05512	3.61443	-0.588347	2.1784	0.0748171
3	2010	-0.68962	4.01836	-2.66715	-5.04594	3.65506	-0.35117	2.31846	0.0953393
3	2011	-0.745197	4.01674	-2.58468	-5.02599	3.70031	-0.528589	2.28868	0.125821
3	2012	-0.665354	3.99176	-2.56284	-5.01852	3.75771	-0.420238	1.9766	0.22942
3	2013	-0.595797	3.95852	-2.5257	-5.07361	3.78872	-0.351206	1.95628	0.329658
3	2014	-0.556684	3.85778	-2.14881	-5.10908	3.81617	-0.329692	2.0468	0.3562
3	2015	-0.479311	3.806	-2.54741	-5.10479	3.86556	-0.32583	1.83442	0.414194
3	2016	-0.424056	3.84716	-2.08728	-5.08284	3.90862	-0.378673	1.79807	0.441976
3	2017	-0.452402	3.77998	-2.19906	-5.02076	3.94294	-0.405846	1.8572	0.45701
3	2018	-0.442212	3.70795	-2.00356	-5.03827	3.96859	-0.319026	0.678765	0.469943
4	2003	-1.22133	3.81639	-3.87702	-5.17906	3.58934	-0.893919	1.84662	-1.20759
4	2004	-1.25243	3.88465	-3.50433	-5.21685	3.62541	-0.680156	2.01745	-1.20369
4	2005	-1.10024	3.80042	-3.32747	-5.0405	3.65713	-0.313378	1.86706	-1.19829
4	2006	-1.06027	3.79256	-3.11066	-4.97636	3.69461	-0.394275	1.91514	-0.690304
4	2007	-1.02681	3.80466	-2.59935	-4.90892	3.71747	-0.532488	2.2191	-0.667471
4	2008	-0.959387	3.78351	-2.40538	-4.71999	3.74786	-0.730066	2.06453	-0.657477
4	2009	-0.818435	3.73361	-0.952668	-4.6359	3.78328	-0.790249	1.48318	-0.660255
4	2010	-0.790048	3.76027	-2.08869	-4.63909	3.81043	-0.956745	0.691041	-0.651271
4	2011	-0.807369	3.78872	-2.40631	-4.64129	3.83773	-0.938471	0.590177	-0.64395
4	2012	-0.657234	3.75864	-2.24743	-4.63417	3.86346	-1.01195	0.674557	-0.631634
4	2013	-0.654031	3.74076	-2.27082	-5.69243	3.8908	-1.05766	0.601193	-0.601599
4	2014	-0.607876	3.75326	-2.18315	-4.614	3.91402	-1.03206	0.862011	-0.589399
4	2015	-0.512373	3.68913	-2.44707	-4.23656	3.95508	-0.989193	1.11855	-0.56605
4	2016	-0.465023	3.61953	-1.87285	-5.58941	3.9925	-1.01284	0.931192	-0.551321
4	2017	-0.490138	3.57038	-2.01107	-4.45621	4.02392	-1.02708	0.802396	-0.543335
4	2018	-0.485385	3.51868	-1.68292	-4.37875	4.04725	-0.974855	-0.813162	-0.534922
5	2003	-1.03779	3.84417	-1.74008	-5.23398	3.40685	-0.83305	1.5648	-1.72633
5	2004	-1.06289	3.9046	-1.80325	-5.16616	3.44234	-0.187536	1.91709	-1.70914
5	2005	-1.06259	3.93065	-1.83443	-5.01028	3.46667	-0.498201	1.64372	-1.47068
5	2006	-1.10894	3.96005	-1.89696	-4.88895	3.53398	0.198303	1.14699	-0.784757
5	2007	-1.0658	4.03105	-2.05888	-4.77654	3.57599	0.0850181	1.2322	-0.771489
5	2008	-0.960924	4.09717	-2.11067	-4.70705	3.62754	0.00853023	1.43083	-0.768922
5	2009	-0.840082	3.94372	-2.07759	-4.6508	3.64675	0.124604	0.732151	-0.75888
5	2010	-0.80582	3.93261	-2.15058	-4.59244	3.67402	0.147352	0.887344	-0.743461
5	2011	-0.745412	4.00424	-2.0869	-4.53189	3.70647	0.0228877	0.0964165	-0.732313
5	2012	-0.627411	3.96859	-2.01833	-4.51472	3.73576	0.0780651	-0.205764	-0.713831
5	2013	-0.577055	3.93339	-1.78151	-4.50698	3.76746	0.109068	0.219469	-0.681015
5	2014	-0.55672	3.91162	-2.08673	-4.54164	3.79549	0.145258	1.08282	-0.62948
5	2015	-0.483334	3.84674	-2.16663	-4.53184	3.84588	0.213351	0.604779	-0.59766
5	2016	-0.430974	3.82407	-1.78732	-4.48796	3.89182	0.238339	0.786691	-0.578318
5	2017	-0.430054	3.7143	-2.02287	-4.4387	3.92593	0.19087	0.616069	-0.580471
5	2018	-0.4367	3.59099	-1.76277	-4.38578	3.95316	0.345883	0.365999	-0.555775
6	2003	-1.10191	4.04987	-3.0723	-4.90313	3.82528	0.901595	0.909078	-1.05763
6	2004	-1.12226	4.08866	-3.13996	-4.85637	3.83859	0.728381	1.30257	-0.980829
6	2005	-1.11277	3.98639	-3.59868	-4.74419	3.87612	0.768267	1.18107	-0.921223
6	2006	-1.11418	3.95566	-3.539	-4.70104	3.89368	0.693326	1.05518	-0.419149
6	2007	-0.872609	3.96005	-2.07563	-4.63495	3.91402	0.487805	1.42536	-0.294715
6	2008	-0.821093	3.96878	-2.01031	-4.52026	3.93378	0.379536	1.06031	-0.209225
6	2009	-0.668792	3.86472	-2.14189	-4.43408	3.95031	0.0884953	0.803796	-0.187303
6	2010	-0.62616	3.88547	-2.05076	-4.53128	4.00577	-0.501044	1.70875	-0.165733
6	2011	-0.674427	3.92652	-2.07524	-4.52052	4.03406	-0.497857	1.19444	-0.130795
6	2012	-0.511742	3.92593	-2.19373	-4.45584	4.05959	-0.69951	1.22833	-0.121153
6	2013	-0.598898	3.85206	-2.12356	-4.72292	4.07798	-0.500915	1.11873	-0.119347
6	2014	-0.615314	3.79481	-2.0485	-4.72925	4.09505	-0.739388	1.08316	-0.122539
6	2015	-0.52357	3.73218	-2.60138	-4.70032	4.11122	-1.08384	0.900848	-0.12211
6	2016	-0.557143	3.59786	-2.43186	-4.72737	4.12726	-0.973612	0.834484	-0.119916
6	2017	-0.562852	3.59786	-1.62852	-4.7564	4.14215	-0.547365	0.785152	-0.115025
6	2018	-0.504464	3.59786	-1.7613	-4.75001	4.15837	-0.399273	1.0828	-0.108911
7	2003	-1.16752	4.09966	-2.40214	-6.00106	3.85449	0.183964	-1.0435	-1.10542
7	2004	-0.989485	4.12746	-2.01803	-5.58179	3.8689	1.39779	-0.756657	-1.12141
7	2005	-0.976232	4.05404	-1.9733	-5.43571	4.01045	1.06877	-0.967597	-1.07227
7	2006	-1.04635	4.08396	-1.85647	-5.4444	4.0448	0.676184	-1.00182	0.10501
7	2007	-0.885601	4.07872	-1.82594	-5.30583	4.06732	-0.499573	-1.14006	0.123746
7	2008	-0.869118	4.08109	-1.74158	-5.21356	4.06903	0.305025	-0.718117	0.138715
7	2009	-0.775233	4.04568	-1.76659	-5.20648	4.0794	-0.307736	-1.33178	0.148948
7	2010	-0.645457	4.0853	-1.78706	-4.83863	4.09447	-0.723117	-0.433214	0.160817
7	2011	-0.566568	4.08497	-1.94903	-4.80891	4.12082	-0.615527	-0.504452	0.182454
7	2012	-0.453126	4.07567	-1.82125	-4.70132	4.14377	-0.654741	-0.948241	0.203194
7	2013	-0.497854	4.05491	-1.88986	-4.67653	4.15902	-0.477487	-1.09687	0.208761
7	2014	-0.471197	4.00058	-2.00192	-4.61527	4.17375	-0.6692	-1.14779	0.211851
7	2015	-0.498736	3.90862	-2.32671	-4.62372	4.18754	-1.01201	0.758842	0.213171
7	2016	-0.467869	3.87183	-2.45952	-4.58675	4.19984	-1.09319	0.321365	0.213134
7	2017	-0.536834	3.86136	-2.00072	-4.53799	4.21307	-0.736701	0.214178	0.216386
7	2018	-0.460337	3.85079	-2.41772	-4.44285	4.22663	-0.698551	0.100297	0.22439
8	2003	-1.22039	4.09468	-1.7863	-5.19284	3.51257	0.255996	-2.03541	-1.02878
8	2004	-1.21899	4.14789	-1.78246	-5.21499	3.54099	-0.748053	-1.51991	-0.999815
8	2005	-1.11371	4.05768	-1.78039	-4.84014	3.61782	0.0613378	-0.876374	-0.953664
8	2006	-1.07765	4.07227	-1.79489	-4.9109	3.64958	0.809017	-1.3932	-0.321048
8	2007	-0.881268	4.08766	-1.78579	-4.87806	3.67883	-0.247037	-1.30876	-0.296549
8	2008	-0.841395	4.15057	-1.937	-4.82831	3.68888	-0.247208	-0.766357	-0.281179
8	2009	-0.731335	4.13964	-1.87361	-4.68753	3.71466	-0.791397	-1.02215	-0.272163
8	2010	-0.650347	4.18022	-1.83801	-4.48954	3.73378	-1.37949	-0.912025	-0.260766
8	2011	-0.560946	4.21789	-1.66482	-4.6914	3.77115	-1.4759	-0.450862	-0.23796
8	2012	-0.450407	4.21005	-1.64067	-4.70119	3.8136	-1.53439	-0.147914	-0.217129
8	2013	-0.465495	4.17454	-1.55276	-4.64999	3.84738	-1.29791	-0.235386	-0.211344
8	2014	-0.453709	4.06612	-2.20105	-4.41168	3.88074	-1.46916	-0.67101	-0.202734
8	2015	-0.474855	3.93437	-1.99896	-4.4419	3.91243	-1.55217	-0.217548	-0.192165
8	2016	-0.446688	3.93026	-1.28051	-4.48761	3.94219	-1.64442	-0.921902	-0.176894
8	2017	-0.482725	3.96186	-2.04338	-4.53657	3.96891	-1.10898	-1.05918	-0.167968
8	2018	-0.449285	3.9925	-2.12634	-4.5612	3.98832	-1.14846	-1.0836	-0.152582
9	2003	-1.24568	4.05699	-3.56271	-5.57084	3.67179	-1.58829	0.243658	-1.11497
9	2004	-1.21182	4.15135	-3.45415	-5.56763	3.69202	-1.38904	0.432346	-1.06606
9	2005	-1.27036	4.16138	-3.55852	-5.38042	3.72072	-1.24752	0.980264	-0.801791
9	2006	-1.18518	4.16852	-3.35825	-6.17607	3.74245	-0.457808	0.482645	-0.308815
9	2007	-0.896144	4.15214	-1.77536	-5.87033	3.7612	0.0565074	1.03973	-0.250011
9	2008	-0.90787	4.1512	-1.76677	-5.67408	3.80666	-0.691346	1.00401	-0.209936
9	2009	-0.824044	4.1482	-1.77895	-5.58537	3.85083	-1.37476	0.993563	-0.161427
9	2010	-0.75877	4.15261	-1.74426	-5.604	3.93267	-1.91574	1.59536	-0.109528
9	2011	-0.704898	4.18144	-1.78131	-6.09148	3.96556	-2.02129	2.10318	-0.087976
9	2012	-0.510755	4.16744	-1.66377	-5.91186	3.99785	-1.93503	2.04085	-0.0734999
9	2013	-0.494605	4.13437	-1.56306	-5.87365	4.01672	-1.72739	1.70708	-0.0594211
9	2014	-0.440735	4.07346	-1.6562	-5.83866	4.03404	-2.17685	1.87344	-0.0505394
9	2015	-0.41672	4.01458	-1.53431	-5.85582	4.0504	-2.38683	1.67982	-0.0445976
9	2016	-0.481251	3.96803	-2.38079	-5.8517	4.06633	-2.28749	1.3328	-0.0313043
9	2017	-0.467042	3.9701	-2.15795	-5.95085	4.07819	-1.66994	1.40216	-0.0105867
9	2018	-0.443757	3.97218	-2.1948	-6.05884	4.09241	-1.74311	1.22559	0.00852399
10	2003	-1.07814	3.9524	-3.44131	-7.59781	3.62656	0.835285	-1.61054	-0.793364
10	2004	-1.11594	4.04498	-2.75466	-7.38285	3.65175	0.916751	-1.86405	-0.776443
10	2005	-1.08192	4.068	-2.29191	-6.7808	3.73684	-0.0927508	-2.14277	-0.74205
10	2006	-0.981767	4.12584	-2.36649	-6.42424	3.75822	0.250951	-2.44802	-0.370364
10	2007	-0.872962	4.10545	-2.26302	-6.17738	3.78419	-0.296409	-1.62293	-0.272081
10	2008	-0.830718	4.12455	-2.09325	-5.97745	3.80666	-0.295844	-1.92304	-0.23049
10	2009	-0.641774	3.95776	-2.20168	-5.8149	3.81191	-1.15785	-1.57996	-0.200008
10	2010	-0.579749	4.0353	-2.21512	-5.67558	3.8347	-1.85106	-1.75506	-0.14727
10	2011	-0.547541	4.06595	-2.16821	-5.62676	3.86849	-1.97524	-1.81355	-0.0869632
10	2012	-0.468048	4.08058	-2.09255	-5.51657	3.91242	-2.45644	-1.36629	-0.0595787
10	2013	-0.530732	4.02589	-1.98839	-5.44425	3.9335	-2.20069	-2.1719	-0.050264
10	2014	-0.538602	3.99065	-2.33593	-5.28181	3.95404	-2.49763	-2.38218	-0.049068
10	2015	-0.592781	3.80866	-2.27677	-5.02234	3.97324	-2.65655	-0.991244	-0.0437447
10	2016	-0.568762	3.76236	-2.98389	-4.9665	3.99278	-2.54034	-0.635654	-0.0392795
10	2017	-0.509638	3.705	-2.48998	-5.04898	4.01267	-1.72092	-0.681343	-0.0397503
10	2018	-0.501451	3.64414	-2.94312	-5.03416	4.03084	-1.47473	-0.724979	-0.0396496
11	2003	-1.1841	3.97406	-2.87914	-4.93466	3.57865	0.154909	-0.0117015	-0.835461
11	2004	-1.177	4.01133	-2.82243	-4.8198	3.6049	-0.0700363	-0.0119605	-0.679945
11	2005	-1.18351	3.95891	-2.546	-4.51198	3.67555	-0.509871	0.192582	-0.620685
11	2006	-1.07232	3.996	-2.19108	-4.44437	3.70448	-0.18316	0.077588	-0.240375
11	2007	-0.872881	4.00661	-2.08139	-4.34549	3.7281	-0.968733	0.0833942	-0.195799
11	2008	-0.888406	4.05975	-2.01513	-4.11614	3.7542	-0.568255	0.262772	-0.151067
11	2009	-0.722858	3.95547	-2.01441	-4.07952	3.77232	-1.5458	-1.3615	-0.135938
11	2010	-0.650874	4.00296	-2.02135	-4.01958	3.787	-2.22616	-1.21334	-0.118362
11	2011	-0.638198	4.00406	-2.00909	-3.95762	3.82297	-2.21328	-1.35118	-0.0911771
11	2012	-0.51913	3.99967	-1.94845	-3.86211	3.85876	-2.435	-0.701606	-0.0669417
11	2013	-0.573836	3.95929	-1.7772	-3.32347	3.88924	-2.29249	-0.833781	-0.0517373
11	2014	-0.485244	3.85968	-1.69198	-3.16309	3.92106	-2.50146	-1.0677	-0.0343335
11	2015	-0.421109	3.77941	-1.70392	-3.00784	3.94592	-2.82329	0.192802	-0.0297722
11	2016	-0.42952	3.76004	-1.97542	-2.93612	3.96894	-3.00856	0.232237	-0.0281084
11	2017	-0.445063	3.81198	-1.65437	-2.89949	3.99149	-1.93017	0.301473	-0.022663
11	2018	-0.430438	3.86136	-1.84521	-2.85393	4.0141	-1.90484	0.40878	-0.0250399
12	2003	-1.29462	4.06457	-2.62215	-6.84379	3.33646	-1.08767	0.466001	-0.933603
12	2004	-1.32844	4.09418	-2.49393	-6.15693	3.36835	-0.802901	0.417964	-0.47029
12	2005	-1.22828	4.03176	-2.56894	-5.6249	3.43619	-0.887722	0.306672	-0.452613
12	2006	-1.03931	4.02803	-2.46292	-5.62745	3.48163	-0.905012	0.375447	-0.00877514
12	2007	-0.997594	3.98935	-2.5177	-5.61878	3.52342	-0.830499	0.517734	0.00734904
12	2008	-0.792835	3.95776	-2.37041	-5.79305	3.56105	-0.626227	0.1393	0.0094049
12	2009	-0.757613	3.79256	-2.45758	-5.61336	3.60114	-1.02992	0.114015	0.032469
12	2010	-0.629625	3.78759	-2.0361	-5.6214	3.62605	-1.55206	0.213127	0.063377
12	2011	-0.588306	3.88362	-2.13803	-5.64692	3.67655	-1.70295	0.210216	0.0762835
12	2012	-0.587393	3.83016	-2.18375	-5.52619	3.72356	-1.91194	-0.00422545	0.0895262
12	2013	-0.481849	3.79211	-1.83504	-4.72393	3.76252	-1.75391	0.425999	0.104555
12	2014	-0.515965	3.72183	-1.88164	-4.80717	3.79429	-1.92512	0.220433	0.119666
12	2015	-0.545286	3.62487	-2.02767	-4.58106	3.83135	-2.17942	1.80893	0.124894
12	2016	-0.537538	3.59209	-2.21256	-4.56599	3.86384	-2.19052	1.8807	0.12606
12	2017	-0.44122	3.59923	-1.85863	-4.52933	3.89068	-1.57903	1.87715	0.126212
12	2018	-0.488048	3.60631	-2.10649	-4.56597	3.91592	-1.3894	1.58677	0.108073
13	2003	-1.20525	3.77368	-3.07744	-5.95671	3.41714	-1.31965	-2.18393	-0.960079
13	2004	-1.17592	3.79616	-2.5591	-5.95709	3.44881	-1.46616	-1.26612	-0.883049
13	2005	-1.01962	3.66766	-2.06245	-6.02676	3.51027	-0.835839	-1.44952	-0.863679
13	2006	-0.921425	3.80243	-1.62362	-6.03172	3.54384	-0.952179	-1.15907	-0.477557
13	2007	-0.971343	3.94778	-1.70923	-6.01512	3.57235	-1.08773	-0.95267	-0.462396
13	2008	-0.981445	3.95852	-1.51976	-6.00254	3.60278	-1.15196	-0.695822	-0.458736
13	2009	-0.815317	3.69685	-1.61218	-5.77785	3.62489	-1.88077	-1.23594	-0.440511
13	2010	-0.646962	3.79751	-1.58931	-5.12105	3.63386	-2.59574	-1.23859	-0.411126
13	2011	-0.652769	3.94275	-1.57	-5.13531	3.68386	-2.27791	-1.05768	-0.396678
13	2012	-0.528584	3.94372	-1.32888	-5.00946	3.72407	-2.27611	-1.0465	-0.373971
13	2013	-0.487704	3.91222	-1.30464	-5.10318	3.76214	-1.80813	-1.19854	-0.371811
13	2014	-0.535514	3.86157	-2.06743	-5.10644	3.79908	-2.35763	-1.18626	-0.371927
13	2015	-0.512098	3.79997	-2.00125	-5.01966	3.83538	-2.77888	0.549863	-0.377087
13	2016	-0.478057	3.78669	-1.90873	-4.73892	3.86912	-3.00096	0.495669	-0.366018
13	2017	-0.51689	3.83233	-1.54142	-4.73555	3.90086	-2.44516	0.439165	-0.364892
13	2018	-0.482192	3.87598	-1.97168	-4.91806	3.93092	-2.37852	0.527053	-0.358727
14	2003	-1.14148	4.13613	-1.41705	-4.69117	3.43943	-0.325257	-0.829564	-0.814946
14	2004	-1.14524	4.17945	-1.65227	-5.30203	3.46997	-0.0386016	-0.666974	-0.794652
14	2005	-1.1978	4.16636	-1.97029	-5.09288	3.5454	0.479905	-0.677863	-0.752355
14	2006	-1.03533	4.16154	-2.08542	-5.15641	3.57692	0.254019	-0.68343	-0.45348
14	2007	-0.948135	4.1693	-2.17988	-4.83054	3.59457	-0.548324	-0.486587	-0.34362
14	2008	-0.890572	4.17945	-2.32081	-4.8372	3.62167	-0.476843	-0.272059	-0.23175
14	2009	-0.821362	4.0497	-2.31	-4.79013	3.64414	-1.17076	-0.735094	-0.200227
14	2010	-0.715202	4.06629	-2.1469	-4.73683	3.70818	-1.87991	-0.300796	-0.170034
14	2011	-0.617895	4.14377	-2.2857	-4.71129	3.74691	-1.9332	-0.343182	-0.153516
14	2012	-0.458613	4.12939	-2.12512	-4.63285	3.78589	-2.19756	-0.418196	-0.129276
14	2013	-0.446961	4.09201	-1.97884	-4.59254	3.82144	-1.88739	-0.561947	-0.117611
14	2014	-0.442465	3.99508	-2.16499	-4.57294	3.85312	-2.10418	-1.13952	-0.112725
14	2015	-0.478013	3.88218	-2.55643	-4.56833	3.88403	-2.29907	0.447624	-0.105492
14	2016	-0.462888	3.84074	-2.55471	-4.51311	3.91268	-2.42793	0.00129433	-0.0894252
14	2017	-0.385974	3.83352	-1.99612	-4.59447	3.93957	-1.80626	0.198918	-0.0765582
14	2018	-0.446024	3.82625	-2.55482	-4.6213	3.96157	-1.48329	0.279414	-0.0684316
15	2003	-1.01596	3.99857	-3.07561	-6.08793	3.26049	0.750196	0.0281133	-1.22562
15	2004	-1.04388	4.09684	-3.03425	-5.87683	3.29639	0.31346	0.271707	-1.20769
15	2005	-1.01259	4.17516	-3.32029	-5.58588	3.45903	0.522979	-0.0526519	-1.14016
15	2006	-0.970517	4.21094	-2.88809	-5.50183	3.50335	0.581258	0.218248	-0.464133
15	2007	-0.918295	4.23077	-2.70348	-5.4511	3.54674	-1.98873	0.273221	-0.383994
15	2008	-0.861578	4.26	-2.39895	-5.46803	3.57795	-1.51005	0.582577	-0.36408
15	2009	-0.863234	4.15403	-2.27765	-5.58739	3.60092	-0.931263	-0.8161	-0.359774
15	2010	-0.68691	4.237	-1.98148	-5.45945	3.63533	-1.16973	-0.256484	-0.283573
15	2011	-0.584404	4.30014	-2.07746	-5.47423	3.68487	-1.28796	-0.359025	-0.267104
15	2012	-0.517707	4.29361	-1.884	-5.50247	3.72835	-0.389512	-0.881363	-0.239669
15	2013	-0.493998	4.25703	-1.55754	-5.29558	3.76384	0.174035	-0.562494	-0.22174
15	2014	-0.590191	4.13003	-1.93885	-5.19395	3.79938	-1.78274	-0.783387	-0.213663
15	2015	-0.58121	4.04165	-2.19084	-5.13111	3.8339	-0.657883	0.817438	-0.206845
15	2016	-0.553886	4.02159	-1.7883	-5.1358	3.86591	-0.230832	0.53409	-0.200422
15	2017	-0.515104	4.07056	-1.67459	-5.31333	3.89692	-0.416324	0.04508	-0.198483
15	2018	-0.467123	4.11725	-2.08583	-5.32429	3.92367	-0.063816	-0.0273979	-0.202392
16	2003	-1.16625	4.03034	-1.92869	-4.41378	4.24276	-0.644655	2.21916	-1.9984
16	2004	-1.05495	4.04725	-1.84283	-4.12127	4.2669	-0.817934	2.39004	-1.93759
16	2005	-0.864513	3.97067	-2.01322	-3.81624	4.27667	-1.96888	2.19425	-1.84706
16	2006	-0.85837	3.99268	-1.93682	-3.64876	4.29183	0.940718	2.25578	-1.48954
16	2007	-0.71746	3.94119	-2.03413	-3.57254	4.31348	0.871934	2.39442	-1.44427
16	2008	-0.693493	4.04375	-2.13098	-3.46185	4.32942	0.726606	2.22256	-1.41493
16	2009	-0.644989	3.99231	-2.07499	-3.27131	4.35543	0.802196	1.39694	-1.4182
16	2010	-0.608328	3.99102	-2.13057	-3.25853	4.37563	0.890351	1.68132	-1.41508
16	2011	-0.586608	4.01476	-2.10674	-3.49203	4.38826	0.786915	1.78357	-1.39818
16	2012	-0.556666	4.01277	-2.18891	-3.48311	4.39888	0.809475	1.35781	-1.39789
16	2013	-0.511514	3.9441	-2.05405	-3.46876	4.40684	0.908357	1.31418	-1.39672
16	2014	-0.5338	3.89772	-1.95363	-3.45952	4.41086	0.967327	1.11764	-1.39135
16	2015	-0.530282	3.87909	-1.931	-3.43251	4.41461	1.17066	0.955066	-1.39019
16	2016	-0.52673	3.85249	-1.89111	-3.32913	4.41848	1.19009	1.08372	-1.13245
16	2017	-0.561809	3.78646	-2.31796	-3.3838	4.42218	1.26933	1.22044	-1.1199
16	2018	-0.510959	3.71576	-2.14044	-3.37803	4.42568	1.33822	1.40874	-1.10806
17	2003	-1.0647	4.26296	-2.768	-4.22437	4.45362	1.28041	-2.30155	-1.29379
17	2004	-1.14687	4.29333	-2.21977	-4.40168	4.60446	1.63444	-2.28487	-1.21968
17	2005	-0.996908	4.14329	-2.03973	-4.43026	4.60517	1.65999	-2.36843	-1.1049
17	2006	-0.93548	4.15246	-1.95148	-5.0058	4.60471	-0.660715	-2.37113	-0.884863
17	2007	-0.908382	4.18266	-1.89348	-5.05994	4.54361	0.128044	-2.45301	-0.846918
17	2008	-0.893378	4.19223	-1.98152	-5.15911	4.53539	-0.182253	-2.46307	-0.828472
17	2009	-0.759422	4.23178	-1.65785	-4.87158	4.5417	0.0309796	-3.05807	-0.732687
17	2010	-0.767692	4.27277	-1.61643	-4.89285	4.54574	0.406989	-4.25523	-0.703462
17	2011	-0.754391	4.28813	-1.47027	-5.01527	4.54796	0.245154	-4.8508	-0.679557
17	2012	-0.666358	4.2966	-1.66156	-5.04243	4.54839	0.281645	-2.49997	-0.678433
17	2013	-0.611308	4.18875	-0.856099	-5.19891	4.54955	0.46823	-4.15086	-0.585168
17	2014	-0.598163	4.14946	-1.38939	-5.28007	4.54934	0.546044	-3.4814	-0.575194
17	2015	-0.468761	4.04323	-1.05351	-4.83485	4.54945	0.709138	-2.499	-0.592351
17	2016	-0.453397	4.03566	-1.16042	-4.51691	4.54997	0.812501	-1.8609	-0.414599
17	2017	-0.446181	4.08193	-2.08289	-4.47135	4.55116	0.856328	-2.2903	-0.428243
17	2018	-0.429093	4.12617	-1.59172	-4.43985	4.55362	1.13262	0.401554	-0.416933
18	2003	-1.13932	3.61146	-3.17543	-6.91111	3.29213	-2.35066	1.14781	-2.12588
18	2004	-1.19053	3.68562	-3.44038	-6.47516	3.45316	0.227259	1.09278	-2.12597
18	2005	-1.12529	3.6074	-3.41383	-6.3539	3.50255	1.26297	1.27467	-2.09067
18	2006	-1.08131	3.7182	-3.57841	-6.175	3.55249	1.16841	1.72295	-1.53261
18	2007	-1.01171	3.85989	-2.47838	-5.98042	3.59731	0.503929	1.67631	-1.50823
18	2008	-0.968	3.90942	-2.58425	-5.88684	3.65584	0.794569	1.43459	-1.46492
18	2009	-0.838035	3.90096	-2.57601	-5.80066	3.69635	0.684028	1.34003	-1.45205
18	2010	-0.773962	3.93652	-2.61195	-5.71704	3.75185	0.530397	0.701437	-1.37009
18	2011	-0.738672	3.98211	-2.83166	-5.58665	3.78419	0.427687	1.76873	-1.35391
18	2012	-0.642184	4.01404	-2.60328	-5.55441	3.81991	0.416696	1.13738	-1.32931
18	2013	-0.543492	3.92927	-2.56676	-5.5116	3.82864	0.377605	1.21175	-1.31452
18	2014	-0.53644	3.87826	-2.31217	-5.46522	3.82973	0.403771	1.08059	-1.28547
18	2015	-0.466065	3.85904	-2.56352	-5.42398	3.85227	0.440459	0.956829	-1.28811
18	2016	-0.436473	3.85015	-2.63077	-5.36153	3.87722	0.463112	1.07876	-1.20658
18	2017	-0.436966	3.66048	-2.44489	-5.31626	3.89955	0.833533	1.47582	-1.20882
18	2018	-0.355426	3.42622	-2.09442	-5.29232	3.91999	0.801438	1.3486	-1.20728
19	2003	-1.05958	4.04795	-1.73886	-7.20309	3.88568	-2.31817	2.74931	-2.34499
19	2004	-1.09417	4.0848	-1.82636	-7.16902	3.93574	-0.113242	2.56989	-2.26106
19	2005	-1.0051	3.96138	-2.04654	-7.15372	4.00186	-1.84539	1.38191	-2.20609
19	2006	-1.00698	4.00661	-2.11684	-7.1615	4.0448	0.382012	1.57941	-1.96301
19	2007	-0.902049	4.00751	-2.31782	-7.16079	4.11153	-2.852	-1.27982	-1.83665
19	2008	-0.879622	4.06234	-2.27789	-7.18893	4.17454	-0.960649	-0.828271	-1.78306
19	2009	-0.732134	4.06612	-1.89124	-6.56164	4.21671	-1.25978	-1.76049	-1.70685
19	2010	-0.677244	4.07227	-2.22548	-6.37692	4.24176	-1.3941	-1.55817	-1.63214
19	2011	-0.645879	4.09568	-1.51276	-6.01604	4.25788	-1.90656	0.210383	-1.61524
19	2012	-0.552422	4.10297	-2.03206	-5.97957	4.27667	-1.59077	-0.315386	-1.58262
19	2013	-0.57488	4.09251	-2.29443	-5.88964	4.28221	-1.79118	0.574198	-1.56328
19	2014	-0.600472	4.06217	-2.84905	-5.6076	4.28772	-1.77816	0.0867057	-1.53196
19	2015	-0.527929	4.03936	-2.4326	-5.58693	4.29224	-1.77408	0.0481554	-1.51012
19	2016	-0.51879	4.02016	-3.06351	-5.2943	4.29783	-1.73125	0.6523	-1.34333
19	2017	-0.522349	3.98935	-2.70769	-5.16958	4.30475	-1.55335	0.391153	-1.32413
19	2018	-0.480059	3.95757	-2.37824	-4.97588	4.31066	-1.53856	0.782514	-1.30322
20	2003	-0.945882	3.32143	-3.13035	-5.76679	4.18085	-1.35955	3.98759	-3.23752
20	2004	-1.028	3.32863	-3.30058	-5.62802	4.18464	-1.51055	3.77984	-3.23582
20	2005	-0.898131	3.41181	-3.56506	-5.56518	4.1892	0.505482	3.69952	-3.188
20	2006	-1.02519	3.47135	-3.50082	-5.48933	4.1854	-1.89474	3.76033	-2.8668
20	2007	-0.940421	3.49984	-1.82637	-5.34306	4.18965	-0.518689	2.20376	-2.79945
20	2008	-0.820194	3.59539	-1.5878	-5.29883	4.1966	-0.592034	2.24912	-2.60552
20	2009	-0.761688	3.66433	-1.60651	-5.26403	4.19705	-0.757497	1.3672	-2.57635
20	2010	-0.707442	3.74052	-1.77071	-5.41733	4.1975	-1.11194	1.14044	-2.55606
20	2011	-0.607389	3.79616	-1.73175	-5.06212	4.1978	-0.947392	2.67212	-2.52743
20	2012	-0.529243	3.85333	-1.71475	-5.29472	4.1987	-1.142	2.33747	-2.50042
20	2013	-0.448758	3.86472	-1.51837	-5.11956	4.22537	-1.1612	2.32956	-2.44927
20	2014	-0.546157	3.81947	-1.45924	-5.12449	4.2522	-1.14677	2.69177	-2.43019
20	2015	-0.492978	3.79436	-1.3903	-4.79071	4.26042	-1.10604	2.45505	-2.37598
20	2016	-0.489774	3.7993	-1.55216	-4.90742	4.26998	-1.10973	0.148199	-2.23028
20	2017	-0.557424	3.80422	-1.83801	-5.85117	4.27847	-0.726748	2.84028	-2.21829
20	2018	-0.443415	3.37588	-2.09939	-5.81764	4.28538	-0.729459	2.71174	-2.21725
21	2003	-1.18515	4.01638	-1.77012	-5.21064	3.9232	0.627447	2.09446	-0.967231
21	2004	-1.11773	4.08092	-1.96917	-5.02086	3.92502	0.631002	2.61018	-0.956485
21	2005	-1.0162	4.0077	-2.06944	-4.86282	3.92426	0.806254	2.85462	-0.906824
21	2006	-0.973639	4.00369	-2.12329	-4.78369	3.92271	0.590633	2.97814	-0.297676
21	2007	-0.864471	4.02159	-2.21053	-4.7052	3.92233	0.600965	2.96121	-0.282364
21	2008	-0.822147	4.00095	-2.36307	-4.65082	3.9203	0.453471	3.00559	-0.277787
21	2009	-0.690987	3.96632	-2.38964	-4.58643	3.92051	0.41314	2.31499	-0.295349
21	2010	-0.585355	3.99489	-2.38265	-4.57604	3.91826	0.295499	2.52058	-0.272096
21	2011	-0.556253	3.97781	-2.48184	-4.54162	3.91543	0.202847	2.54635	-0.237673
21	2012	-0.465489	3.97462	-2.29215	-4.53484	3.91487	0.244051	2.36819	-0.24127
21	2013	-0.428919	3.97142	-2.33322	-4.53451	3.91197	0.217941	2.4442	-0.260432
21	2014	-0.400446	3.92316	-2.28736	-4.56534	3.91231	0.349679	2.4566	-0.2443
21	2015	-0.501979	3.85418	-2.3168	-4.58325	3.94723	0.417118	2.02469	-0.255691
21	2016	-0.623385	3.57906	-2.53628	-4.61935	3.97207	0.925437	2.51748	-0.257227
21	2017	-0.554228	3.65222	-2.33804	-4.6209	3.98326	0.871752	2.84073	-0.255725
21	2018	-0.541998	3.72038	-2.93538	-4.70771	3.97988	0.82174	2.7562	-0.242426
22	2003	-1.12271	4.06971	-3.30451	-4.83168	4.18514	-0.453194	2.23348	-1.21098
22	2004	-1.12458	4.10033	-3.2893	-4.72949	4.18533	0.191233	2.53146	-1.18685
22	2005	-1.06735	3.99471	-3.1948	-4.46323	4.19392	0.559439	2.50413	-1.13798
22	2006	-1.01537	4.01782	-3.12975	-4.35671	4.19328	-0.850972	2.45978	-0.721034
22	2007	-0.922952	4.02446	-2.19977	-4.25128	4.19172	-0.572618	2.52062	-0.707623
22	2008	-0.869062	4.03883	-2.11528	-4.14181	4.18962	-0.621575	2.55058	-0.690666
22	2009	-0.775251	4.02767	-2.21853	-4.08345	4.18614	-0.495964	2.16174	-0.702596
22	2010	-0.684448	4.07244	-2.04799	-3.95027	4.18764	-0.502416	2.04787	-0.659819
22	2011	-0.669306	4.10248	-1.94952	-3.92416	4.18437	-0.604756	1.75458	-0.638611
22	2012	-0.482558	4.08749	-1.57934	-3.90105	4.18176	-0.592907	1.59778	-0.62662
22	2013	-0.419953	4.08244	-1.60642	-3.89732	4.17894	-0.548904	1.60185	-0.632898
22	2014	-0.432376	3.99434	-1.55928	-3.89178	4.17591	-0.396947	1.48563	-0.530114
22	2015	-0.53233	3.88916	-2.08809	-3.84735	4.23456	-0.265326	1.51619	-0.469436
22	2016	-0.623184	3.91959	-3.00815	-3.88856	4.24075	0.163578	1.78993	-0.470004
22	2017	-0.623054	3.96272	-3.63673	-3.95376	4.23834	0.144094	1.4223	-0.468922
22	2018	-0.645186	4.00406	-3.3001	-3.92331	4.23867	0.119909	1.4468	-0.488974
23	2003	-1.32579	4.01566	-2.53283	-5.44913	4.18953	0.215119	3.24793	-1.1958
23	2004	-1.37013	4.08295	-2.52396	-5.16986	4.20245	-0.318877	3.30635	-1.21927
23	2005	-1.11359	4.08041	-2.24648	-5.03881	4.20576	0.958853	3.52547	-1.16237
23	2006	-1.08669	4.09933	-2.22625	-4.86229	4.20529	0.844594	3.22438	-0.844172
23	2007	-0.967182	4.12471	-2.06853	-4.83069	4.20469	0.737316	3.32951	-0.816086
23	2008	-0.825764	4.14962	-2.02413	-5.04358	4.20439	0.769072	3.7356	-0.787982
23	2009	-0.733958	4.08598	-1.99117	-4.63025	4.20335	0.826176	3.05937	-0.807785
23	2010	-0.673061	4.13196	-2.02002	-4.60446	4.20767	0.662346	3.30874	-0.76447
23	2011	-0.663182	4.14155	-1.57818	-4.47438	4.21065	0.603894	3.23854	-0.747806
23	2012	-0.510742	4.10512	-1.54087	-4.58687	4.21361	0.654405	3.15213	-0.724326
23	2013	-0.414083	4.08883	-1.42078	-4.6297	4.2145	0.663134	3.14225	-0.73801
23	2014	-0.402068	4.00369	-1.35553	-4.26256	4.21494	0.762097	3.15984	-0.680271
23	2015	-0.579817	3.94022	-2.25023	-4.43233	4.28359	0.853918	2.88708	-0.675681
23	2016	-0.578925	3.77184	-1.88362	-3.94924	4.28772	1.3401	3.10683	-0.654457
23	2017	-0.52615	3.79459	-2.22381	-3.81604	4.26268	1.34995	3.44882	-0.625664
23	2018	-0.563155	3.81683	-2.53376	-3.82525	4.25986	1.39871	3.40506	-0.620843
24	2003	-1.10645	3.67731	-3.21674	-4.44827	3.79603	-1.20978	0.807802	-1.18943
24	2004	-1.14822	3.66868	-3.10647	-4.2229	3.79926	-1.61043	0.963389	-1.18342
24	2005	-1.20212	3.53398	-3.41032	-4.08762	3.79918	-1.43541	0.838973	-1.16011
24	2006	-1.04613	3.63416	-3.43152	-4.27288	3.8022	-0.155963	0.826113	-0.611316
24	2007	-1.10793	3.66022	-2.60367	-3.94397	3.80099	-0.956539	1.37401	-0.601047
24	2008	-1.09197	3.68838	-2.19685	-4.03476	3.8016	-0.673295	1.19819	-0.550053
24	2009	-0.880841	3.7182	-2.64389	-3.97212	3.79852	-0.677825	0.994903	-0.583758
24	2010	-0.754373	3.73337	-2.87566	-3.83986	3.80712	-0.835258	0.955147	-0.540059
24	2011	-0.66158	3.79436	-1.69745	-3.74555	3.81331	-1.05809	0.988682	-0.502129
24	2012	-0.562003	3.82166	-1.54313	-3.79668	3.81991	-1.01414	1.16365	-0.494209
24	2013	-0.524861	3.83579	-1.57709	-3.73355	3.82647	-1.04486	1.21103	-0.486184
24	2014	-0.536937	3.79975	-2.63853	-3.74782	3.83298	-0.955803	1.29934	-0.42423
24	2015	-0.567324	3.6431	-2.58332	-3.81725	3.8416	-0.731611	1.37632	-0.418776
24	2016	-0.58096	3.30211	-2.58461	-3.90171	3.84588	-0.393697	1.32215	-0.385719
24	2017	-0.529921	3.30963	-2.70995	-3.93047	3.84802	-0.373588	1.51329	-0.321101
24	2018	-0.390343	3.31709	-3.10107	-3.93651	3.74715	-0.36225	1.64877	-0.335493
25	2003	-1.06963	4.24506	-4.42271	-6.0651	3.932	-0.712411	1.15177	-0.709243
25	2004	-1.02618	4.22742	-4.08867	-5.90552	3.93531	-0.829635	1.58879	-0.722308
25	2005	-0.949082	4.27986	-3.97312	-5.9155	4.12415	-1.22649	1.22015	-0.66424
25	2006	-0.903866	4.29114	-3.35298	-5.75314	4.13212	0.739299	0.893159	-0.273778
25	2007	-0.825343	4.26984	-2.60854	-5.54465	4.13196	-0.064707	1.29895	-0.236372
25	2008	-0.766489	4.28303	-2.73303	-5.35812	4.1239	0.286299	1.32538	-0.21574
25	2009	-0.664777	4.11087	-2.1591	-5.3405	4.13836	0.502544	1.3314	-0.247951
25	2010	-0.556578	4.19795	-2.26013	-5.49477	4.17439	0.332357	1.25466	-0.212697
25	2011	-0.56789	4.22039	-2.0778	-5.57569	4.2017	0.143754	1.52957	-0.188264
25	2012	-0.480248	4.21597	-1.90542	-5.42266	4.24635	0.252813	1.72886	-0.180935
25	2013	-0.462292	4.21139	-1.84519	-5.32758	4.25277	0.239049	1.79001	-0.171312
25	2014	-0.443237	4.03777	-1.88005	-5.21007	4.25986	0.353122	1.46301	-0.136876
25	2015	-0.490357	3.97931	-2.35422	-5.20747	4.2683	0.473544	1.48447	-0.129484
25	2016	-0.574974	3.81815	-2.08184	-5.24368	4.27805	0.784893	2.65274	-0.108317
25	2017	-0.525798	3.87297	-2.53531	-5.2557	4.28772	0.704123	2.2404	-0.0977663
25	2018	-0.561385	3.92494	-2.92511	-5.22378	4.2932	0.721138	2.62949	-0.0939906
26	2003	-1.22119	3.8906	-4.18603	-6.90823	3.37647	-0.0565593	2.65564	-1.19173
26	2004	-1.20741	3.92375	-4.04433	-5.94532	3.38389	-0.215776	3.22512	-1.19807
26	2005	-1.17222	3.86199	-4.11092	-6.45283	3.40368	-0.153976	3.74168	-1.13892
26	2006	-1.10954	3.87702	-3.88681	-6.36364	3.41464	-0.138787	3.16794	-0.588843
26	2007	-1.01914	3.90056	-2.94149	-6.00745	3.4171	-0.426157	3.16851	-0.553824
26	2008	-0.946593	3.84738	-2.4376	-5.89305	3.43175	-0.40093	2.69082	-0.471291
26	2009	-0.835231	3.77689	-2.14987	-5.98002	3.44042	-0.324951	2.74345	-0.492904
26	2010	-0.662464	3.83902	-1.73114	-6.03037	3.45316	-0.469305	2.84046	-0.466993
26	2011	-0.649106	3.8712	-1.34972	-5.92817	3.45316	-0.648873	2.54732	-0.439916
26	2012	-0.46338	3.8643	-1.25288	-5.85232	3.45474	-0.684852	2.47536	-0.408831
26	2013	-0.442033	3.84802	-1.18106	-5.80855	3.45632	-0.735065	2.36233	-0.327528
26	2014	-0.461701	3.79098	-1.14332	-5.77655	3.46574	-0.629272	2.76015	-0.20863
26	2015	-0.636816	3.71698	-2.41096	-5.77487	3.50255	-0.590317	2.6274	-0.108203
26	2016	-0.67479	3.54847	-3.20294	-4.96783	3.51155	-0.447711	2.02108	-0.105414
26	2017	-0.575055	3.65118	-3.22397	-5.88059	3.53806	-0.523774	2.64249	-0.0829246
26	2018	-0.524094	3.74431	-1.87978	-5.8858	3.55535	-0.61433	2.30981	-0.08401
27	2003	-1.13608	3.77207	-3.66144	-4.60751	3.88962	0.485181	1.26456	-1.21361
27	2004	-1.06077	3.81176	-3.69016	-4.48293	3.88875	0.43504	1.70371	-1.14179
27	2005	-1.00437	3.80533	-3.47893	-4.17683	3.8949	0.660384	2.18991	-1.13053
27	2006	-0.957617	3.82144	-3.38788	-4.22672	3.88899	0.491721	2.10047	-0.619661
27	2007	-0.872772	3.89752	-2.52067	-4.13223	3.89032	0.752862	1.9784	-0.618018
27	2008	-0.845979	3.88957	-2.33019	-4.04513	3.87873	0.456876	2.01611	-0.607335
27	2009	-0.806065	3.89792	-1.63425	-3.9054	3.88825	0.467194	1.24864	-0.631461
27	2010	-0.800538	3.90721	-2.01672	-3.87878	3.85237	0.428199	1.15664	-0.627793
27	2011	-0.68652	3.92336	-2.18571	-3.83536	3.88275	0.348083	1.3126	-0.61735
27	2012	-0.581552	3.9058	-1.97556	-3.80091	3.88362	0.306276	1.09397	-0.614443
27	2013	-0.482709	3.88978	-1.77565	-3.74774	3.88362	0.345176	0.958368	-0.614669
27	2014	-0.484863	3.84908	-1.4359	-3.72081	3.88156	0.51916	1.30054	-0.630044
27	2015	-0.505868	3.81595	-1.92865	-3.70484	3.95757	0.583178	1.01497	-0.629367
27	2016	-0.499513	3.76167	-2.19969	-3.70303	3.96651	0.62627	0.743418	-0.600995
27	2017	-0.55588	3.65778	-1.75641	-3.70125	3.96651	0.760473	1.01294	-0.594696
27	2018	-0.5344	3.54183	-2.39765	-3.67674	3.96897	0.858505	1.28686	-0.587592
28	2003	-1.05003	3.49923	-3.4274	-6.91828	3.8321	0.51312	0.334741	-1.13125
28	2004	-1.13514	3.63178	-3.09726	-7.75758	3.82265	0.545152	0.566866	-1.0136
28	2005	-1.10394	3.80332	-3.04416	-6.99999	3.80978	0.534329	0.14318	-0.642866
28	2006	-1.12558	3.89467	-2.97618	-7.24667	3.81028	0.0504451	0.48374	-0.299492
28	2007	-0.953873	3.93515	-2.918	-6.35955	3.81098	-0.636841	0.458635	-0.281281
28	2008	-0.884299	3.98323	-2.37755	-5.31327	3.80849	-0.547514	0.574255	-0.253819
28	2009	-0.767002	4.03087	-2.42718	-5.05752	3.80888	-0.978106	0.241701	-0.233216
28	2010	-0.757989	4.02856	-2.60437	-4.92129	3.8111	-1.5073	0.0172333	-0.217082
28	2011	-0.740551	4.06526	-2.49521	-5.42208	3.81331	-1.78946	0.322493	-0.200779
28	2012	-0.603381	4.07703	-2.57549	-5.38975	3.81771	-2.07339	0.578289	-0.193221
28	2013	-0.503311	4.08008	-2.59394	-5.29112	3.81903	-2.0027	0.666387	-0.206742
28	2014	-0.580068	4.06817	-2.1992	-5.29897	3.81771	-1.80402	0.933818	-0.119781
28	2015	-0.463757	4.05057	-2.22457	-5.3399	3.88074	-1.89984	0.855457	-0.116114
28	2016	-0.540471	4.04638	-3.08571	-5.33567	3.91661	-1.83917	0.95263	-0.0447613
28	2017	-0.508937	3.96906	-3.03578	-5.41542	3.92296	-1.74759	0.825126	-0.0387064
28	2018	-0.508717	3.88527	-2.90712	-5.31573	3.9184	-1.48367	0.936464	-0.0362524
29	2003	-1.06446	3.78827	-3.13757	-5.98415	3.83648	0.429507	1.77556	-1.33218
29	2004	-1.06251	3.81154	-2.97214	-5.5934	3.83725	0.313885	2.22569	-1.13357
29	2005	-1.01627	3.81683	-2.96055	-5.48655	3.83169	0.374247	2.23882	-1.06924
29	2006	-1.07978	3.88403	-2.88966	-5.57292	3.83366	0.812932	2.29311	-0.986483
29	2007	-0.976773	3.9058	-1.63602	-5.58097	3.83305	0.851312	2.33386	-0.950941
29	2008	-0.860396	3.96081	-1.43345	-5.47365	3.83168	0.703124	2.36054	-0.909731
29	2009	-0.773325	3.94778	-1.20662	-5.36236	3.82908	0.764206	1.94883	-0.901106
29	2010	-0.800874	3.95355	-1.1666	-5.34568	3.87328	0.734619	1.67812	-0.908505
29	2011	-0.691889	3.95719	-1.15903	-5.29664	3.88362	0.614939	1.77678	-0.887276
29	2012	-0.545473	3.97029	-0.765992	-5.24348	3.93437	0.602055	1.32831	-0.873676
29	2013	-0.42469	3.9925	-0.31669	-5.21457	3.96024	0.582877	1.29358	-0.863293
29	2014	-0.586337	3.96935	-0.728814	-5.18702	3.95814	0.662066	1.53559	-0.818332
29	2015	-0.448178	3.93457	-0.756022	-5.16766	3.96062	0.748995	1.36736	-0.787945
29	2016	-0.468944	3.86493	-0.350819	-5.14225	3.95067	0.883669	1.15357	-0.73367
29	2017	-0.51613	3.76619	-0.418702	-5.11869	3.94893	0.995374	0.752521	-0.733404
29	2018	-0.593282	3.65661	-0.719093	-5.12834	3.94546	1.15194	1.42699	-0.72464
30	2003	-1.22364	3.88239	-2.15366	-7.10653	4.19159	0.394069	1.63453	-1.23093
30	2004	-1.10411	3.81065	-1.93574	-7.09915	4.20718	0.765587	2.00918	-1.21635
30	2005	-0.953427	3.93925	-2.2724	-7.11133	4.21108	0.677054	1.7974	-1.18443
30	2006	-0.754112	3.9888	-2.32578	-7.05842	4.21126	0.176963	1.78596	-1.00286
30	2007	-0.776137	3.99692	-2.42878	-6.99555	4.21046	-0.006474	1.83973	-1.0038
30	2008	-0.751483	4.02749	-2.29215	-7.02442	4.22389	-0.0704228	1.6061	-1.00677
30	2009	-0.702041	4.03442	-2.54916	-6.98731	4.21804	-0.275398	1.21717	-1.01368
30	2010	-0.695401	4.09584	-2.11777	-6.9645	4.22975	-0.5317	1.29534	-1.00896
30	2011	-0.581682	4.08967	-2.38396	-6.69667	4.2312	-0.641544	1.2107	-0.988004
30	2012	-0.589372	4.10066	-2.22471	-6.97151	4.23989	-0.821111	1.18854	-0.984691
30	2013	-0.56902	4.08514	-1.71386	-6.98544	4.25277	-0.884843	0.993546	-1.00289
30	2014	-0.527798	4.07889	-1.53332	-7.00148	4.23989	-0.858829	1.05876	-0.964567
30	2015	-0.535461	4.03795	-2.12234	-6.71778	4.2921	-0.819178	1.0383	-0.9525
30	2016	-0.500091	3.99692	-1.80349	-6.56836	4.31989	-0.861956	1.11956	-0.938092
30	2017	-0.615549	3.90741	-2.2071	-6.76005	4.31241	-0.858327	0.89323	-0.94043
30	2018	-0.641608	3.8091	-2.55363	-6.87935	4.30744	-0.773263	0.916046	-0.929517
31	2003	-1.04791	3.77437	-4.77843	-7.88274	3.22789	-0.330923	-0.488294	-1.50486
31	2004	-1.04817	3.88978	-4.70373	-7.7035	3.26543	-0.166387	-0.260915	-1.48081
31	2005	-0.970964	3.95297	-4.78626	-7.56501	3.28383	0.190221	-0.247805	-1.40322
31	2006	-0.941059	4.05283	-4.82028	-7.49788	3.29881	0.178596	1.03296	-0.639335
31	2007	-0.91536	4.05265	-3.74466	-7.45343	3.28935	0.120242	-0.168747	-0.628609
31	2008	-0.806243	4.03353	-3.6706	-6.41252	3.32358	0.0286608	-0.159717	-0.625236
31	2009	-0.738565	3.90741	-3.12499	-6.85714	3.3322	0.0834477	-0.537262	-0.620463
31	2010	-0.786623	3.94178	-4.31102	-6.88172	3.33577	-0.000791575	-0.613502	-0.575712
31	2011	-0.676671	3.89691	-4.30796	-6.73755	3.33932	-0.0913011	-0.733804	-0.573522
31	2012	-0.534224	3.88383	-4.05718	-6.72388	3.38777	-0.148693	-0.650217	-0.568495
31	2013	-0.550633	3.86115	-4.06667	-6.75684	3.39115	-0.0834166	-1.08445	-0.560066
31	2014	-0.502119	3.82777	-4.16138	-6.8502	3.29695	0.0349505	-0.779524	-0.54986
31	2015	-0.455074	3.78578	-4.35676	-6.8692	3.44426	0.0910441	-0.6108	-0.541676
31	2016	-0.438549	3.73529	-3.64719	-6.91064	3.52754	0.155544	-0.28906	-0.490362
31	2017	-0.503765	3.68211	-4.04606	-6.84095	3.49923	0.321802	-0.29775	-0.485734
31	2018	-0.58012	3.34639	-4.2466	-6.73212	3.49317	0.47258	-0.142903	-0.470127
32	2003	-1.00687	3.72352	-3.98326	-5.48115	4.09828	-1.97594	1.28458	-1.99844
32	2004	-0.962772	3.72425	-4.0389	-5.24263	4.12381	-2.12558	1.36183	-2.07391
32	2005	-0.953476	3.34215	-4.02377	-5.25426	4.15091	-2.26912	1.66575	-2.07285
32	2006	-0.936849	3.39786	-3.86538	-5.15613	4.1453	-2.37874	1.87585	-1.30317
32	2007	-0.844093	3.44872	-2.71106	-5.2156	4.14261	-1.57106	2.35258	-1.30317
32	2008	-0.78028	3.47939	-2.6666	-5.30178	4.14131	-1.89518	2.35472	-1.4886
32	2009	-0.758564	3.66663	-2.61069	-5.2178	4.14196	-1.80069	2.26531	-1.48663
32	2010	-0.732295	3.74502	-2.54012	-5.18661	4.1463	-1.77862	2.4343	-1.44047
32	2011	-0.654839	3.73648	-2.43264	-5.17459	4.15477	-1.83405	2.46345	-1.44998
32	2012	-0.524628	3.71137	-1.87371	-5.24124	4.15572	-1.92124	2.45977	-1.37355
32	2013	-0.654506	3.65144	-2.70283	-5.31878	4.15732	-1.76108	2.56747	-0.900862
32	2014	-0.711934	3.39283	-2.3482	-5.33923	4.16044	-1.5743	2.2824	-0.887797
32	2015	-0.555997	3.25656	-2.25032	-5.39352	4.1626	-1.4971	1.11633	-0.883547
32	2016	-0.538745	3.18924	-2.31068	-5.33489	4.17221	-1.42858	0.889462	-0.883944
32	2017	-0.534726	3.18553	-2.07121	-6.82499	4.16689	-1.37202	1.03808	-0.882129
32	2018	-0.565761	3.1818	-2.42524	-5.27557	4.18981	-1.32144	1.16775	-0.881561
33	2003	-1.16857	3.71868	-2.91926	-6.95478	4.2857	-2.07497	-0.339729	-2.59538
33	2004	-1.05953	3.76908	-2.61808	-5.8697	4.37774	-2.16372	-0.516456	-1.99969
33	2005	-1.07723	3.68587	-2.36385	-6.3814	4.38935	-3.10959	0.0338123	-1.79084
33	2006	-0.903089	3.73361	-2.35714	-6.1509	4.38957	-1.74254	0.506419	-1.78699
33	2007	-0.788959	3.7495	-2.35383	-5.89868	4.3895	-2.22176	0.584838	-1.78455
33	2008	-0.743634	3.77437	-2.44173	-6.05885	4.38979	-2.21921	0.522974	-1.78292
33	2009	-0.645034	3.83708	-2.32981	-5.90677	4.39011	-2.14796	0.596077	-1.78252
33	2010	-0.554098	3.8416	-1.69459	-6.02977	4.39041	-2.19373	0.791303	-1.78404
33	2011	-0.603035	3.86556	-1.87498	-5.26862	4.39072	-2.4343	0.835047	-1.77619
33	2012	-0.457321	3.84695	-2.13712	-5.09637	4.39074	-2.41539	0.825938	-1.77015
33	2013	-0.527865	3.80288	-1.9049	-5.22829	4.39195	-2.22658	0.456671	-0.898982
33	2014	-0.594699	3.44617	-1.63446	-6.35807	4.39445	-1.95128	1.19294	-0.896938
33	2015	-0.49502	3.39719	-1.94773	-6.16573	4.39815	-1.91269	1.64678	-0.899042
33	2016	-0.525653	3.39819	-2.03306	-6.14318	4.40305	-1.82593	0.675407	-0.897249
33	2017	-0.522441	3.44106	-2.45585	-5.99663	4.41401	-1.84377	1.29869	-0.896324
33	2018	-0.557691	3.48216	-2.09159	-6.04909	4.39938	-1.8093	0.962262	-0.891207
34	2003	-0.96132	3.71455	-4.11446	-7.17557	3.98796	-0.707769	1.31672	-2.25964
34	2004	-0.981702	3.77276	-4.07143	-7.03457	4.09461	-2.28685	1.74497	-2.26005
34	2005	-1.03056	3.69858	-3.87928	-6.95981	4.10261	-2.28514	2.15709	-2.2592
34	2006	-0.847945	3.72352	-3.91931	-6.81515	4.12704	0.0315896	2.466	-1.78304
34	2007	-0.795833	3.7563	-3.0978	-6.73841	4.12721	-0.341709	3.30128	-1.83618
34	2008	-0.801612	3.76004	-2.47851	-6.70978	4.13146	-0.347977	3.17951	-1.8281
34	2009	-0.75663	3.7723	-3.23835	-6.54665	4.13485	-0.184849	2.6882	-1.82358
34	2010	-0.663927	3.80176	-2.46273	-6.50922	4.1463	-0.291203	2.83537	-1.82128
34	2011	-0.618897	3.83601	-2.23051	-5.96072	4.15418	-0.47348	2.82043	-1.82185
34	2012	-0.651526	3.82035	-2.34768	-5.90661	4.15888	-0.420616	2.59639	-1.8432
34	2013	-0.55787	3.76259	-2.22565	-6.58241	4.16356	-0.291785	2.59431	-0.94885
34	2014	-0.647214	3.26423	-1.9735	-6.05663	4.17131	0.0417189	2.72029	-0.919144
34	2015	-0.668747	3.12544	-2.45574	-6.14632	4.17746	0.128294	2.21631	-0.916284
34	2016	-0.648909	3.09513	-3.52439	-6.43517	4.1851	0.211067	0.734427	-0.914553
34	2017	-0.459359	3.05918	-3.82795	-6.79614	4.19344	0.223306	0.745404	-0.914386
34	2018	-0.636974	3.02189	-2.99654	-6.86676	4.16868	0.202218	0.700061	-0.914342
35	2003	-1.14634	4.44653	-2.8591	-4.38883	3.86071	0.709046	-0.602867	-0.494265
35	2004	-1.14559	4.4377	-2.80181	-4.12486	3.87385	-0.349757	-0.180804	0.471464
35	2005	-1.01569	4.45342	-2.83255	-3.89305	3.87252	0.00161964	0.474387	0.633982
35	2006	-0.900659	4.45015	-2.8091	-3.90479	3.88393	-0.838579	0.779905	0.658675
35	2007	-0.780926	4.4423	-2.84525	-3.86418	3.89185	-0.50759	1.04155	0.471464
35	2008	-0.725579	4.44359	-2.9258	-3.8376	3.89884	-0.680497	0.94093	-1.01498
35	2009	-0.677126	4.36539	-2.75094	-3.76589	3.90382	-0.657714	1.26763	-1.02045
35	2010	-0.655864	4.40964	-3.15051	-3.77531	3.91978	-1.03626	1.28042	-1.00476
35	2011	-0.550935	4.40733	-3.29206	-3.78132	3.93092	-1.1312	1.31557	-0.987553
35	2012	-0.477963	4.39297	-3.00494	-3.76437	3.93964	-1.24798	1.48873	-0.986327
35	2013	-0.492442	4.37399	-2.7954	-3.69798	3.94269	-1.27475	1.60854	-0.902556
35	2014	-0.534296	4.32453	-3.89332	-3.78931	3.95316	-1.21605	1.80949	-0.885855
35	2015	-0.568745	4.17254	-4.07906	-3.75363	3.93769	-0.870996	2.59803	-0.886771
35	2016	-0.536968	4.0266	-3.06851	-3.81393	3.95947	-0.744857	2.66086	-0.883905
35	2017	-0.537415	4.00751	-3.98755	-4.07467	3.9684	-0.738276	3.04584	-0.871512
35	2018	-0.533312	3.98806	-3.67159	-3.77607	3.96651	-0.763148	3.55001	-0.864809
36	2003	-1.00458	3.77941	-3.165	-6.89423	4.45331	-1.3458	1.34486	-3.50531
36	2004	-1.03463	3.821	-2.87838	-6.54087	4.45201	0.0297511	1.39412	-3.06587
36	2005	-0.955936	3.63072	-2.66607	-6.57576	4.45073	0.847954	1.65811	-3.09504
36	2006	-0.911958	3.62939	-2.53892	-6.10351	4.44991	0.615449	1.72543	-2.61329
36	2007	-0.876008	3.6155	-1.73086	-6.49656	4.44899	-0.567915	1.90266	-2.6017
36	2008	-0.78354	3.60305	-1.77895	-6.35873	4.45086	0.219902	2.14762	-2.67072
36	2009	-0.74003	3.60658	-1.61445	-6.24015	4.4518	0.138168	2.17303	-2.74676
36	2010	-0.645856	3.66995	-1.77472	-6.43	4.45233	-0.267616	2.31317	-2.7254
36	2011	-0.599873	3.6331	-0.923429	-6.33388	4.45376	-0.346721	2.28054	-2.6887
36	2012	-0.486845	3.52076	-1.78805	-7.03356	4.45555	-0.314149	2.1341	-2.65583
36	2013	-0.505516	3.48339	-1.65214	-7.04874	4.46438	-0.606623	1.53061	-1.58503
36	2014	-0.626044	3.15615	-1.8119	-7.04834	4.41884	-0.490131	1.89221	-1.5449
36	2015	-0.556597	2.92692	-1.81366	-7.07039	4.38717	-0.421716	0.662722	-1.54514
36	2016	-0.565017	2.98062	-2.25713	-6.59641	4.39074	-0.478231	0.46224	-1.52437
36	2017	-0.486375	3.02868	-2.32009	-6.46672	4.39692	-0.602437	0.553223	-1.51611
36	2018	-0.534282	3.07454	-2.69268	-5.76119	4.39321	-0.607146	0.64519	-1.51066
37	2003	-1.08272	3.91661	-3.79798	-6.9128	3.95347	0.5221	-1.66581	-3.22226
37	2004	-1.0825	3.97462	-3.15981	-6.73474	4.00439	0.556332	-1.11863	-2.00467
37	2005	-1.10229	3.89447	-2.88158	-5.84831	4.01274	0.545975	-1.00905	-1.98927
37	2006	-1.01041	3.91142	-2.61952	-6.21539	4.01934	0.532759	-0.28273	-1.97411
37	2007	-0.872912	3.947	-2.68183	-5.84142	4.02703	0.36762	0.445455	-1.87607
37	2008	-0.795493	4.0738	-2.67941	-5.89698	4.03298	0.150251	0.305343	-1.34181
37	2009	-0.749794	4.14836	-2.93281	-5.94729	4.04305	-0.0336787	0.256021	-1.33141
37	2010	-0.649568	4.19223	-3.3141	-6.25202	4.05872	-0.241049	0.3016	-1.33185
37	2011	-0.668645	4.1482	-2.8223	-6.45146	4.07073	-0.204994	0.664305	-1.25667
37	2012	-0.529675	4.06423	-2.54101	-6.53679	4.07584	-0.116508	0.748166	-1.25667
37	2013	-0.650286	3.83493	-2.76807	-6.30261	4.07414	0.138138	-0.464666	-0.890852
37	2014	-0.621257	3.70598	-2.29449	-5.93332	4.07414	0.30345	-0.551185	-0.888015
37	2015	-0.539843	3.60495	-2.70994	-5.66288	4.10429	0.353058	-2.74076	-0.887091
37	2016	-0.562528	3.59786	-3.35935	-5.53753	4.13035	0.37627	-2.62405	-0.887234
37	2017	-0.553298	3.6427	-1.97738	-5.45593	4.13035	0.348028	-1.81607	-0.885621
37	2018	-0.544997	3.68562	-2.79753	-5.49833	4.12713	0.30878	-1.63483	-0.879847
38	2003	-0.992608	3.73743	-3.91041	-4.84902	3.99268	-0.51855	4.43393	-1.79425
38	2004	-1.07142	3.74668	-3.78975	-4.59205	4.00009	-0.660655	4.56536	-1.78702
38	2005	-0.999113	3.55506	-3.4874	-4.29939	4.01159	0.668134	4.85758	-1.78684
38	2006	-0.941155	3.53515	-3.5223	-4.19533	4.0069	0.685878	4.95785	-1.75844
38	2007	-0.873224	3.53544	-2.00998	-4.07644	4.00263	0.413905	4.93664	-1.71247
38	2008	-0.81912	3.55706	-1.92793	-4.05878	4.00703	0.56244	4.9219	-1.73834
38	2009	-0.696022	3.62301	-1.72305	-3.92358	4.00242	0.504621	4.04098	-1.71643
38	2010	-0.706844	3.67959	-1.30747	-3.91095	3.97029	0.362222	4.378	-1.7164
38	2011	-0.702416	3.71601	-1.18134	-3.90628	3.959	0.275958	4.27092	-1.66932
38	2012	-0.627998	3.76306	-1.62402	-3.92363	3.97499	0.361404	4.40027	-1.57857
38	2013	-0.477276	3.71406	-1.63221	-3.94591	3.98243	0.214091	4.12722	-1.15783
38	2014	-0.501591	3.61604	-1.95931	-4.00544	3.97561	0.254412	3.06569	-1.15504
38	2015	-0.508779	3.57823	-2.18938	-3.9236	4.04528	0.303527	1.87502	-1.15316
38	2016	-0.463586	3.57319	-3.08331	-4.1386	4.04045	0.328577	1.70845	-1.14525
38	2017	-0.491643	3.55378	-2.59648	-3.92881	4.09709	0.363344	2.40247	-1.13885
38	2018	-0.582612	3.53398	-2.50434	-3.93513	4.09933	0.503709	3.36256	-1.11896
39	2003	-1.05933	3.07177	-2.12686	-6.95828	3.92251	-2.2059	2.22887	-2.74399
39	2004	-1.03411	3.02917	-2.0649	-6.77945	4.02279	-0.808934	3.05906	-2.37602
39	2005	-1.1159	2.75366	-1.92599	-5.62644	4.15947	-0.299615	3.67957	-2.59619
39	2006	-1.07905	2.78501	-1.90714	-5.48699	4.02911	1.39496	4.53341	-2.03201
39	2007	-0.959009	2.7682	-1.93045	-5.49156	4.02829	1.47419	4.68297	-2.05458
39	2008	-0.797283	2.77944	-1.93153	-5.34879	4.02736	1.66925	4.58508	-2.05594
39	2009	-0.712266	2.78254	-1.98377	-5.30448	4.03247	1.7822	4.05182	-2.23249
39	2010	-0.658314	2.84025	-2.09792	-5.20966	4.03954	1.84737	4.30432	-2.23178
39	2011	-0.6913	2.83439	-1.8525	-5.20854	4.04305	1.80666	4.20619	-2.20649
39	2012	-0.56513	2.83908	-1.94147	-5.1703	4.047	1.80693	4.18412	-2.01271
39	2013	-0.553107	2.86106	-1.22266	-5.12321	4.05166	1.86315	4.19956	-1.46211
39	2014	-0.572804	2.7782	-1.63934	-5.01228	4.05916	1.89675	3.25758	-1.45366
39	2015	-0.521462	2.71932	-1.36768	-5.16021	4.0989	1.93292	2.40159	-1.45512
39	2016	-0.616944	2.70471	-1.99151	-5.10673	4.11582	1.9735	2.15261	-1.46934
39	2017	-0.609505	2.73112	-2.24423	-5.07413	4.05732	1.98675	2.04316	-1.46737
39	2018	-0.557236	2.75684	-2.29574	-5.04587	4.06806	2.06131	2.17527	-1.46616
40	2003	-1.06076	3.88568	-4.2895	-4.84052	3.71357	-1.48365	1.91784	-0.215996
40	2004	-1.11968	3.90197	-3.52696	-4.65925	3.73767	0.684035	1.92706	-0.141763
40	2005	-1.0341	3.92494	-2.79271	-4.60371	3.76815	0.668699	2.02958	-0.0317567
40	2006	-0.958373	3.94913	-2.5085	-4.49711	3.80221	-0.892261	2.33596	0.277392
40	2007	-0.86542	3.961	-2.17072	-4.41526	3.82428	0.788457	2.42519	0.301728
40	2008	-0.7848	3.96821	-2.01744	-4.36746	3.86912	0.568627	2.48057	0.313418
40	2009	-0.724173	3.95623	-1.86472	-4.33332	3.90399	0.84561	1.88287	0.33646
40	2010	-0.743577	3.92533	-1.86807	-4.39451	3.98713	0.735968	2.25894	0.36228
40	2011	-0.647762	3.91262	-1.23276	-4.30588	4.01512	0.771433	2.44009	0.363782
40	2012	-0.613562	3.89202	-1.16011	-4.4488	4.03795	0.758744	2.57158	0.368667
40	2013	-0.444949	3.86598	-1.11915	-4.30226	4.06182	0.803137	2.17257	0.371959
40	2014	-0.41281	3.8122	-1.04357	-4.31184	4.0853	0.790441	4.0859	0.333858
40	2015	-0.440719	3.79031	-1.01965	-4.31406	4.11169	0.827707	1.8464	0.338942
40	2016	-0.434067	3.76769	-1.02888	-4.303	4.13421	0.826556	1.96539	0.324624
40	2017	-0.440251	3.74844	-1.11999	-4.38682	4.15513	0.783592	2.07598	0.329155
40	2018	-0.451958	3.72882	-0.976065	-4.38146	4.17592	0.836542	2.43828	0.344913
41	2003	-1.28241	3.72642	-3.19294	-6.1432	3.63759	-2.00985	0.835454	-0.459191
41	2004	-1.32107	3.74337	-2.81899	-6.31574	3.66356	-2.89434	0.920675	-0.335281
41	2005	-1.18004	3.77115	-2.20999	-7.74665	3.67836	0.800791	1.20598	-0.265525
41	2006	-0.965657	3.8031	-1.96829	-7.89086	3.68387	1.0818	1.39484	0.135662
41	2007	-0.893464	3.82821	-1.86243	-5.84469	3.7013	1.0301	1.46639	0.159463
41	2008	-0.908425	3.84182	-1.55465	-5.82716	3.71357	1.07163	1.61794	0.161057
41	2009	-0.813904	3.83514	-1.23795	-5.59191	3.73767	0.96178	1.63836	0.171943
41	2010	-0.745966	3.80733	-1.2039	-5.83482	3.76904	0.858103	2.04918	0.188695
41	2011	-0.72045	3.83988	-1.05134	-5.75514	3.79271	0.74862	2.31492	0.196827
41	2012	-0.598173	3.85227	-0.752292	-5.79034	3.89836	0.716989	2.44955	0.214058
41	2013	-0.491221	3.86703	-0.615078	-5.78793	3.91202	0.693637	2.48976	0.230251
41	2014	-0.459883	3.87826	-0.675833	-5.79801	3.91786	0.658512	2.48043	0.252916
41	2015	-0.469649	3.88177	-0.900514	-5.77266	3.91376	0.640166	2.02987	0.270793
41	2016	-0.49309	3.88136	-1.00223	-5.69779	3.91943	0.614	1.92303	0.20849
41	2017	-0.488884	3.86083	-1.24809	-5.64064	3.93593	0.577215	2.03131	0.21343
41	2018	-0.454878	3.83988	-0.850927	-5.64738	3.9446	0.589516	2.15563	0.214661
42	2003	-1.14717	3.97669	-1.94345	-5.36166	3.85015	-1.66151	3.02169	-0.725994
42	2004	-1.16161	4.00369	-1.97275	-5.19439	3.8712	-1.45448	3.16916	-0.649428
42	2005	-1.06897	4.00424	-1.39918	-5.05627	3.89995	0.94356	3.36285	-0.647489
42	2006	-1.00011	4.0462	-1.50475	-4.92153	3.91602	0.601657	3.45106	0.176057
42	2007	-0.936482	4.0476	-1.34271	-4.80569	3.92986	0.952247	3.59299	0.200124
42	2008	-0.910448	4.04917	-1.30174	-4.70184	3.94352	0.858446	3.62545	0.23863
42	2009	-0.830991	4.00806	-1.22121	-4.66512	3.957	1.03455	3.39994	0.286349
42	2010	-0.753014	4.00606	-1.2653	-4.65364	3.9684	0.962027	3.58426	0.304655
42	2011	-0.687406	3.98509	-1.20066	-4.63554	3.97594	0.954394	3.60566	0.316615
42	2012	-0.612755	3.97519	-1.16601	-4.60467	4.00915	0.956685	3.50065	0.331912
42	2013	-0.614125	3.96765	-1.09861	-4.58918	4.02535	0.983487	3.48867	0.344128
42	2014	-0.556205	3.93339	-1.03024	-4.58238	4.05004	0.985522	3.44586	0.255066
42	2015	-0.472508	3.89711	-0.909461	-4.4055	4.08092	1.00715	3.41778	0.275495
42	2016	-0.488525	3.87391	-0.896354	-4.59885	4.10264	0.988905	3.39201	0.283032
42	2017	-0.446641	3.86041	-0.78475	-4.61336	4.12713	0.97985	3.4363	0.312877
42	2018	-0.40117	3.84674	-0.544162	-4.59618	4.15104	0.951056	3.48609	0.327968
43	2003	-1.10943	3.93378	-3.26235	-4.17325	3.8712	-1.24023	0.96814	-0.130236
43	2004	-1.0649	3.95432	-3.03128	-4.0518	3.88568	-1.73463	0.363382	-0.274233
43	2005	-0.914366	3.97368	-2.64431	-3.96569	3.91801	-1.68425	0.143652	-0.197838
43	2006	-0.854592	3.99526	-2.23808	-3.87767	3.93183	-0.649583	0.719781	0.469036
43	2007	-0.913441	4.0077	-2.1219	-3.82743	3.95124	-0.509363	0.710458	0.472419
43	2008	-0.928809	4.11251	-1.93125	-3.75738	3.97406	-0.426	0.730043	0.480107
43	2009	-0.815663	4.1398	-1.6833	-3.70389	3.98898	-0.352077	0.487406	0.480346
43	2010	-0.745317	4.16542	-1.56022	-3.65893	4.00369	-0.320825	0.310583	0.480586
43	2011	-0.607309	4.17485	-1.2625	-3.63606	4.01638	-0.338823	0.776372	0.480973
43	2012	-0.498728	4.16029	-0.980306	-3.59698	4.04305	-0.295734	1.03558	0.485746
43	2013	-0.439047	4.1281	-0.912076	-3.40624	4.06526	-0.228383	1.33919	0.539512
43	2014	-0.572482	4.05039	-1.21803	-3.4254	4.08497	-0.083295	1.24656	0.545137
43	2015	-0.540327	3.87307	-1.34977	-3.45422	4.10545	-0.121568	0.83123	0.591317
43	2016	-0.705053	3.85376	-1.19407	-3.88499	4.12794	-0.100974	0.640649	0.418515
43	2017	-0.650562	3.84738	-1.14304	-4.13128	4.15041	-0.163855	0.597623	0.431045
43	2018	-0.628367	3.84096	-1.0154	-4.17814	4.1606	-0.10879	1.03689	0.413746
44	2003	-1.07364	4.17285	-1.26625	-4.30406	3.91202	-0.708872	3.53528	-0.448179
44	2004	-1.02421	4.2383	-1.37943	-4.03519	3.93769	-1.0643	3.29192	-0.431604
44	2005	-1.00146	4.17161	-1.54528	-4.06647	3.95124	-0.885064	3.30197	-0.405465
44	2006	-0.920819	4.16185	-1.54325	-3.89355	3.97406	-1.16952	3.69469	0.275599
44	2007	-0.837802	4.18525	-1.63138	-3.75575	3.99636	0.873509	3.51397	0.276049
44	2008	-0.798331	4.21892	-1.69718	-3.42643	4.01998	0.947765	3.59782	0.280987
44	2009	-0.772653	4.19765	-1.27807	-3.47224	4.04305	1.33282	2.82194	0.279194
44	2010	-0.595984	4.24118	-1.19866	-3.41593	4.06044	1.3292	3.17888	0.276499
44	2011	-0.777152	4.22083	-1.18577	-3.90572	4.08429	1.20885	3.16503	0.23152
44	2012	-0.62041	4.19675	-0.891658	-3.82438	4.11415	1.28386	2.9292	0.541422
44	2013	-0.544551	4.16698	-0.752865	-3.80447	4.13629	1.38524	2.85452	0.545868
44	2014	-0.606479	4.1326	-0.841203	-3.73653	4.15669	1.47298	2.61694	0.545868
44	2015	-0.517972	4.03707	-0.720083	-3.70544	4.17669	1.562	2.60132	0.548606
44	2016	-0.519446	4.01458	-0.371603	-3.75263	4.19705	1.5693	2.64998	0.56247
44	2017	-0.493657	3.99811	-0.345366	-3.75411	4.21789	1.50898	2.69325	0.57269
44	2018	-0.437357	3.98136	-0.501735	-3.70873	4.22318	1.4924	2.7381	0.578662
45	2003	-1.08753	3.97387	-3.03632	-4.8777	3.8712	-1.45656	1.05751	-0.683345
45	2004	-1.10061	4.0077	-2.96276	-4.67534	3.88773	0.411537	1.04856	-0.680459
45	2005	-0.962845	4.033	-2.81976	-4.50633	3.91602	0.286198	0.852844	-0.639522
45	2006	-1.05241	3.97968	-2.54582	-4.50708	3.93183	0.783217	0.642977	0.269829
45	2007	-0.889458	4.02927	-2.4494	-4.36866	3.94352	0.772198	0.731342	0.269829
45	2008	-0.842858	4.09268	-2.38305	-4.30487	3.95891	0.764121	0.7779	0.272889
45	2009	-0.835579	4.11725	-1.71506	-4.29524	3.97406	0.843348	0.710915	0.267319
45	2010	-0.784194	4.16883	-1.71502	-4.28663	3.9982	0.789587	1.07634	0.261438
45	2011	-0.697266	4.19479	-1.5611	-4.25631	4.01998	0.723449	0.852367	0.261438
45	2012	-0.606785	4.19162	-1.4369	-4.21814	4.04655	0.730259	1.2657	0.278427
45	2013	-0.547072	4.20499	-1.65801	-4.1694	4.06954	0.70273	1.4165	0.323251
45	2014	-0.536046	4.14978	-1.51767	-4.12684	4.09034	0.720362	1.48886	0.323251
45	2015	-0.51939	4.06217	-1.73234	-4.02863	4.10693	0.802515	1.5529	0.363895
45	2016	-0.482136	4.0314	-2.11427	-3.99862	4.12923	0.831505	1.62876	0.443525
45	2017	-0.409281	4.01773	-1.76753	-4.00519	4.15277	0.752519	1.48602	0.457937
45	2018	-0.437365	4.00387	-2.23593	-4.0308	4.17608	0.761408	1.57395	0.468498
46	2003	-1.29883	4.05993	-3.37104	-4.40367	3.66356	-0.411255	3.78265	-0.542468
46	2004	-1.183	4.15088	-2.80893	-4.1397	3.69387	-0.519789	3.8184	-0.536305
46	2005	-1.13222	4.1218	-2.39971	-3.84392	3.71357	-0.830917	4.06649	-0.503069
46	2006	-1.03535	4.2041	-2.30517	-3.59443	3.7495	-1.50704	4.27709	0.280242
46	2007	-0.970314	4.21568	-1.82464	-3.46013	3.77735	-1.74412	4.35032	0.303062
46	2008	-0.840868	4.20633	-1.71132	-3.41152	3.79549	-1.80043	4.3058	0.317555
46	2009	-0.720566	4.21759	-1.39169	-3.40048	3.82428	-1.76402	3.78452	0.323424
46	2010	-0.774487	4.28689	-1.35786	-3.35142	3.8416	-2.00229	3.90143	0.334416
46	2011	-0.773599	4.31388	-1.1725	-3.2637	3.8712	-2.14512	3.82965	0.334416
46	2012	-0.579677	4.29647	-0.349345	-3.19662	3.89995	-2.15281	3.59114	0.259154
46	2013	-0.560956	4.27861	-0.337775	-3.1263	3.92494	-2.1815	3.97011	0.258321
46	2014	-0.544864	4.26634	0.0315096	-3.07844	3.94604	-2.17634	3.805	0.258321
46	2015	-0.420112	4.12309	-0.158218	-3.02997	3.96518	-2.36256	3.4436	0.285052
46	2016	-0.688463	4.08598	-0.141258	-3.85411	3.99157	-2.36045	3.47246	0.424343
46	2017	-0.657774	4.07542	-0.332831	-3.85868	4.02159	-2.50669	3.47105	0.433487
46	2018	-0.650317	4.06474	-0.697443	-3.91607	4.02517	-2.50923	3.52013	0.448545
47	2003	-1.14105	3.77483	-3.71484	-5.26243	3.46574	-3.53411	1.51912	-0.927482
47	2004	-1.28545	3.7018	-3.74807	-5.32677	3.50856	0.649482	1.64846	-0.898554
47	2005	-1.36293	3.6368	-3.64382	-5.01738	3.54962	-1.73991	2.01121	-0.858327
47	2006	-1.23203	3.65455	-3.42647	-4.9097	3.58906	-2.05348	2.13646	0.0692738
47	2007	-1.11901	3.71989	-2.2653	-4.96938	3.61092	-3.4262	2.11573	0.0693428
47	2008	-0.992474	3.75794	-2.04103	-4.87817	3.65842	-2.76483	2.23897	0.0717547
47	2009	-0.996652	3.81749	-2.04697	-4.79021	3.7013	-3.54944	2.09873	0.0724428
47	2010	-0.935262	3.89508	-1.65517	-4.73377	3.7281	-3.3853	2.18415	0.072374
47	2011	-0.850892	3.94526	-1.58549	-4.68307	3.77046	-3.21271	2.15095	0.0724428
47	2012	-0.660448	3.95681	-1.11954	-4.56668	3.80888	-3.12965	2.29911	0.242724
47	2013	-0.579586	3.97029	-1.13948	-4.63257	3.83881	-3.03324	2.35895	0.204685
47	2014	-0.54045	3.98192	-0.955997	-4.57046	3.86598	-2.98991	2.41144	0.207875
47	2015	-0.441322	3.97443	-0.740748	-4.51548	3.89223	-2.91793	2.27837	0.207607
47	2016	-0.388196	3.90621	-0.607886	-4.4811	3.91999	-2.88369	2.38829	0.245849
47	2017	-0.390664	3.92524	-0.421122	-4.44094	3.94913	-2.89498	2.45558	0.262546
47	2018	-0.299928	3.94391	-0.500912	-4.44253	3.97819	-2.91132	2.43317	0.283214
48	2003	-1.06885	3.14544	-4.6325	-6.0431	3.22287	-1.27834	-0.147813	-0.431184
48	2004	-1.04626	3.19786	-3.97723	-5.989	3.27714	-2.06099	-0.259322	-0.430712
48	2005	-1.11959	3.1768	-3.50012	-5.91739	3.30689	-2.51613	0.258146	-0.411872
48	2006	-1.01316	3.28541	-3.02344	-5.75532	3.36038	-0.59903	-0.0851257	0.246272
48	2007	-0.953832	3.4022	-2.72822	-5.72304	3.41444	-0.634136	-0.00135647	0.246272
48	2008	-0.82558	3.49953	-2.42216	-5.52765	3.43399	-0.38171	0.158947	0.246272
48	2009	-0.846617	3.52016	-2.37686	-5.76098	3.50255	-0.279538	0.0594892	0.246272
48	2010	-0.798093	3.63442	-2.29017	-5.67934	3.44681	-0.240874	0.474384	0.253594
48	2011	-0.734873	3.70352	-2.05301	-5.29918	3.49953	-0.315373	0.576328	0.253594
48	2012	-0.653736	3.72376	-2.06494	-5.26818	3.54962	-0.29908	1.03011	0.253594
48	2013	-0.54774	3.73743	-2.00573	-5.74923	3.58795	-0.290194	1.18304	0.314647
48	2014	-0.503265	3.73624	-1.626	-5.77757	3.62247	-0.296751	1.2549	0.308443
48	2015	-0.453246	3.63601	-1.70504	-5.66068	3.65661	-0.283357	1.34222	0.369768
48	2016	-0.429689	3.63601	-0.771897	-5.61752	3.68963	-0.283754	0.836373	0.46367
48	2017	-0.43485	3.6214	-1.33864	-5.44659	3.72714	-0.31066	0.95458	0.505135
48	2018	-0.4334	3.60658	-1.26657	-5.56732	3.75514	-0.316075	1.10312	0.562988
49	2003	-1.23901	3.27261	-0.885269	-7.57677	3.20275	-3.56799	-0.368218	-0.525946
49	2004	-1.23838	3.27412	-0.824049	-7.37554	3.2581	0.196131	-0.524724	-0.53101
49	2005	-1.25498	3.30652	-3.14963	-7.22646	3.30689	0.17873	-0.561002	-0.511901
49	2006	-1.11595	3.30835	-3.17062	-7.11176	3.3499	-0.041662	0.0943229	0.252932
49	2007	-0.98552	3.36867	-3.19478	-6.85649	3.39451	0.0243578	0.468468	0.253673
49	2008	-0.893751	3.41181	-3.46747	-6.70501	3.44681	-0.165026	0.642901	0.253673
49	2009	-0.890184	3.52988	-3.17069	-6.5185	3.49953	-0.126628	0.944258	0.2546
49	2010	-0.833753	3.6206	-2.66947	-6.42639	3.50556	-0.267507	1.15088	0.254692
49	2011	-0.790994	3.67984	-1.97863	-6.32917	3.51453	-0.396341	1.21904	0.258388
49	2012	-0.644543	3.69784	-2.03172	-6.32149	3.52636	-0.488168	1.48206	0.258388
49	2013	-0.521115	3.70031	-1.65422	-6.28302	3.53806	-0.53232	1.20518	0.311984
49	2014	-0.546676	3.67529	-1.81298	-6.27604	3.57403	-0.600376	0.942581	0.294582
49	2015	-0.471233	3.67046	-1.19532	-6.26715	3.60984	-0.617415	1.19835	0.348878
49	2016	-0.474686	3.6561	-1.36449	-6.35732	3.64493	-0.680472	1.19427	0.456743
49	2017	-0.455471	3.65855	-0.791494	-6.36099	3.68311	-0.762049	1.3321	0.507746
49	2018	-0.406448	3.66099	-0.895348	-6.22263	3.71382	-0.799042	1.46343	0.603069
50	2003	-1.43431	3.65403	-0.194618	-5.45957	3.24649	-2.37826	1.82125	-0.94754
50	2004	-1.22714	3.67377	-0.12678	-5.31978	3.31419	-0.987182	1.78396	-0.81952
50	2005	-1.16087	3.60767	-0.156589	-5.34219	3.4012	0.122993	1.96993	-0.784476
50	2006	-1.07532	3.63943	-2.43286	-5.2914	3.44999	0.358917	1.50755	-0.217959
50	2007	-0.859561	3.62833	-2.43726	-5.32072	3.65066	0.524296	1.16066	-0.209426
50	2008	-0.791733	3.70942	-1.99039	-4.84101	3.7013	0.554295	1.36484	-0.191724
50	2009	-0.757036	3.7488	-1.4776	-4.42392	3.73767	0.515785	1.6999	-0.191845
50	2010	-0.687435	3.84182	-1.08005	-4.17606	3.79549	0.471683	1.55831	-0.191845
50	2011	-0.661329	3.90278	-1.30015	-4.07936	3.82864	0.401858	1.49637	-0.191845
50	2012	-0.511494	3.89019	-1.08299	-3.99519	3.86073	0.409624	1.65099	-0.191113
50	2013	-0.405109	3.88773	-0.949436	-4.32809	3.88814	0.41856	1.70395	-0.0500724
50	2014	-0.462374	3.85312	-1.10817	-4.33584	3.91322	0.404651	1.58776	-0.0488023
50	2015	-0.386577	3.83168	-1.0495	-4.25755	3.93398	0.443136	1.78224	0.014145
50	2016	-0.411225	3.77895	-1.19381	-4.20474	3.957	0.447371	1.94276	0.0371625
50	2017	-0.480082	3.7619	-1.63186	-4.14646	3.98285	0.419013	2.07091	0.0443638
50	2018	-0.413392	3.74455	-0.97604	-4.12767	3.99083	0.44377	1.99824	0.0391108
51	2003	-1.38469	3.70524	-4.38585	-7.44873	3.54385	-3.04815	1.62082	-1.01028
51	2004	-1.3534	3.76746	-3.59676	-7.65594	3.57795	-3.36437	1.70105	-0.979213
51	2005	-1.23009	3.6214	-2.92118	-7.37644	3.61092	-3.18576	1.89476	-0.952024
51	2006	-1.04744	3.6725	-2.34364	-7.01307	3.64806	-1.61547	2.05307	-0.0329981
51	2007	-0.976658	3.6674	-2.07634	-6.81582	3.68638	-3.60986	2.15855	-0.0329981
51	2008	-0.99508	3.7605	-1.61263	-6.67294	3.7305	-2.83607	2.24722	-0.0326627
51	2009	-0.857586	3.77322	-1.35242	-6.51986	3.76584	-2.49702	1.99519	-0.0302342
51	2010	-0.773221	3.85461	-0.823006	-6.32326	3.76815	-2.36166	2.18702	-0.0302342
51	2011	-0.696587	3.95355	-0.456852	-6.13699	3.80666	-2.38459	2.25931	-0.0282521
51	2012	-0.637459	3.95432	-0.329712	-5.79788	3.84374	-2.30935	2.42398	-0.29507
51	2013	-0.565056	3.96177	-0.212102	-5.51639	3.87245	-2.26057	2.62512	-0.184492
51	2014	-0.593646	3.93964	-0.176976	-6.19164	3.89833	-2.20629	2.42608	-0.149896
51	2015	-0.559836	3.88609	-0.233602	-6.04213	3.92474	-2.14383	2.47414	-0.0580253
51	2016	-0.555679	3.8601	-0.158192	-6.02016	3.95393	-2.12061	2.24743	-0.0307615
51	2017	-0.549073	3.87307	-0.0589565	-5.95693	3.98323	-2.14041	2.16203	-0.00749983
51	2018	-0.490423	3.88588	0.0570026	-5.9625	4.01114	-2.15431	2.23005	-0.023751
52	2003	-1.19803	3.7317	-3.63038	-6.22894	3.72569	-1.0297	1.69579	-1.12953
52	2004	-1.18404	3.78601	-3.34744	-5.70887	3.7329	-0.624674	1.92927	-1.10899
52	2005	-1.00194	3.64467	-3.24425	-5.29895	3.73767	-0.304289	2.41522	-1.0821
52	2006	-0.961789	3.70254	-3.05611	-5.25262	3.74005	-0.359743	2.36378	-0.579406
52	2007	-0.892282	3.76815	-1.99326	-5.15619	3.74479	-0.253045	2.49652	-0.579289
52	2008	-0.979296	3.86744	-2.07735	-5.14867	3.74479	-0.334647	2.11378	-0.549252
52	2009	-0.895099	3.82122	-1.84018	-5.15952	3.79324	-0.345379	2.01774	-0.537328
52	2010	-0.831691	3.89691	-2.03899	-5.06082	3.93378	-0.433652	2.18435	-0.525028
52	2011	-0.760173	3.92019	-2.01166	-4.77313	3.94158	-0.529902	2.24723	-0.499302
52	2012	-0.567979	3.93084	-1.66595	-4.79245	3.95316	-0.535343	2.70959	-0.482816
52	2013	-0.629376	3.95585	-1.47184	-4.74921	3.98155	-0.538992	1.94476	-0.439074
52	2014	-0.566474	3.96062	-1.41123	-4.76034	4.00915	-0.550333	2.04656	-0.4789
52	2015	-0.512548	3.93359	-1.3467	-4.74704	4.03069	-0.527043	2.03782	-0.451854
52	2016	-0.507523	3.91402	-1.43608	-4.75737	4.05178	-0.539019	2.04564	-0.437249
52	2017	-0.472101	3.93857	-1.53521	-4.73609	4.07754	-0.609675	1.97694	-0.414322
52	2018	-0.502651	3.96253	-1.92	-4.6618	4.09767	-0.644413	2.0111	-0.407885
53	2003	-1.04845	3.55392	-3.90898	-5.64272	3.80666	-0.281327	1.96566	-0.884643
53	2004	-1.02361	3.54789	-3.70169	-6.08366	3.81991	0.54043	2.05375	-0.877846
53	2005	-1.0843	3.5427	-3.37988	-5.44739	3.83298	0.462029	2.19348	-0.833302
53	2006	-1.02523	3.56473	-3.38652	-5.60066	3.83298	-0.502012	2.35682	-0.690373
53	2007	-0.907844	3.63521	-2.02948	-5.51546	3.82864	-0.101081	2.32212	-0.691208
53	2008	-0.893675	3.67402	-2.05002	-5.32206	3.83081	-0.00459595	2.24752	-0.671829
53	2009	-0.820543	3.6811	-1.96809	-5.02169	3.88156	0.152427	2.20784	-0.668265
53	2010	-0.877452	3.73361	-1.97865	-4.98022	3.92593	0.176987	2.30865	-0.655182
53	2011	-0.844376	3.74076	-1.93445	-4.9171	3.93378	0.141195	2.36426	-0.649999
53	2012	-0.616914	3.75654	-1.9196	-4.91252	3.94352	0.169159	2.49541	-0.621502
53	2013	-0.545496	3.77299	-1.86306	-4.89573	3.96272	0.190174	2.23557	-0.592662
53	2014	-0.564642	3.78669	-1.86076	-4.90445	3.97781	0.189774	2.07354	-0.553716
53	2015	-0.53931	3.76491	-1.93914	-4.87278	3.98898	0.205848	1.74663	-0.52449
53	2016	-0.585518	3.741	-2.0862	-4.84568	4.00369	0.210526	1.74745	-0.520128
53	2017	-0.53893	3.75443	-1.65724	-4.81876	4.02177	0.183815	1.79139	-0.507976
53	2018	-0.548957	3.76769	-1.57903	-4.78303	4.03777	0.162264	1.83467	-0.503118
54	2003	-1.26267	3.76027	-3.40766	-5.98009	3.61631	-1.24806	1.06909	-0.734188
54	2004	-1.13504	3.7894	-3.39272	-5.70378	3.627	-0.388418	1.64686	-0.656656
54	2005	-1.11974	3.79997	-3.26227	-5.52017	3.63759	-0.538239	1.32417	-0.632366
54	2006	-1.076	3.86304	-3.32179	-5.42907	3.65066	0.144565	1.24909	-0.507332
54	2007	-0.856605	3.9186	-2.24781	-5.38126	3.6763	0.643535	1.31501	-0.494942
54	2008	-0.916792	3.94797	-1.91287	-5.3741	3.68135	0.752268	1.71699	-0.476773
54	2009	-0.75122	3.91582	-1.79198	-5.38616	3.74479	0.838556	1.73029	-0.470623
54	2010	-0.765364	3.975	-1.8983	-5.40698	3.80666	0.849696	2.33558	-0.449515
54	2011	-0.667806	4.03442	-1.89141	-5.31969	3.86073	0.803593	2.52463	-0.434569
54	2012	-0.553052	4.0441	-1.6368	-5.25384	3.89995	0.844886	2.77672	-0.410629
54	2013	-0.622105	3.98509	-1.44045	-5.20632	3.92986	0.901683	2.59949	-0.349068
54	2014	-0.585292	3.98991	-1.21361	-5.18799	3.94352	2.78676	2.7091	-0.335696
54	2015	-0.535417	3.9631	-1.09969	-5.15538	3.96272	3.10615	2.58625	-0.292959
54	2016	-0.527587	3.93202	-1.22372	-5.15916	3.98527	2.41096	2.56756	-0.286511
54	2017	-0.502219	3.90147	-0.942948	-5.20687	4.01998	2.38648	2.47537	-0.278024
54	2018	-0.487284	3.86995	-0.980156	-5.15076	4.04305	2.38608	2.47087	-0.268143
55	2003	-0.991947	3.99083	-3.76791	-4.91471	3.91602	-2.40418	1.5553	-0.825592
55	2004	-1.1879	3.98769	-3.43522	-4.6468	3.92593	-1.91581	1.60712	-0.825592
55	2005	-1.06737	3.96367	-3.07266	-4.37066	3.94739	-1.68497	2.28234	-0.81093
55	2006	-1.12229	3.99065	-2.94616	-4.16696	3.96081	-1.78677	2.06686	-0.308444
55	2007	-0.990159	4.02856	-2.3489	-3.70001	3.98341	-2.07765	1.9906	-0.374051
55	2008	-0.824423	4.068	-2.29508	-4.1196	4.00003	-2.29642	1.83541	-0.283884
55	2009	-0.794218	4.0644	-2.13164	-4.09867	4.00733	-2.52907	2.35523	-0.259173
55	2010	-0.721759	4.10726	-2.06	-4.09289	4.03087	-2.81523	2.47392	-0.244102
55	2011	-0.673637	4.14313	-1.98694	-4.18037	4.05975	-2.79333	2.67631	-0.202377
55	2012	-0.625484	4.08581	-1.88591	-4.24553	4.09184	-2.86064	2.55086	-0.135352
55	2013	-0.612853	4.06526	-1.78474	-4.27365	4.11169	-2.808	2.32336	-0.124314
55	2014	-0.627355	4.06217	-1.86882	-4.16097	4.13164	-2.82788	1.87547	-0.110633
55	2015	-0.519017	4.03742	-1.08565	-4.04069	4.15151	-2.77957	1.86738	-0.110421
55	2016	-0.508935	4.01692	-1.50354	-3.96021	4.17115	-2.80012	1.66115	-0.0919136
55	2017	-0.478203	3.94207	-0.796366	-3.95816	4.1889	-2.77097	1.8461	-0.0883599
55	2018	-0.487642	3.86115	-1.15521	-4.5357	4.2038	-2.67411	2.09856	-0.0954597
56	2003	-1.07511	4.07346	-3.72352	-5.53087	3.94352	-0.836053	-0.964381	-0.503536
56	2004	-1.12452	4.08362	-3.24266	-5.9882	3.96651	-1.12234	-0.370732	-0.48639
56	2005	-1.16016	4.05595	-3.09311	-5.68444	3.99452	-0.673176	0.631485	-0.482572
56	2006	-1.17757	4.08833	-2.65628	-5.53235	4.00733	-1.31568	1.56498	0.268141
56	2007	-1.08974	4.11268	-2.6369	-5.38028	4.02892	-2.56944	1.77678	0.271136
56	2008	-0.891163	4.13788	-2.46114	-5.30539	4.05178	-1.95711	1.50636	0.346952
56	2009	-0.888697	4.12131	-2.52155	-5.29335	4.06732	-2.52926	1.42098	0.432129
56	2010	-0.751449	4.14804	-1.81358	-5.3454	4.08041	-2.40642	1.77467	0.461966
56	2011	-0.689578	4.18753	-1.69233	-5.54016	4.1071	-2.42986	1.97991	0.523183
56	2012	-0.638412	4.10759	-1.54283	-5.14144	4.13212	-2.34158	2.25863	0.576294
56	2013	-0.594685	4.08328	-1.18605	-5.23014	4.15025	-2.27521	2.36568	0.577759
56	2014	-0.593669	4.07686	-1.05993	-5.17132	4.16837	-2.21656	2.35689	0.587961
56	2015	-0.502207	4.03777	-0.868186	-5.16777	4.18783	-2.15229	2.15667	0.595616
56	2016	-0.470919	4.00733	-0.799719	-5.14714	4.20514	-2.13447	2.22483	0.617814
56	2017	-0.469883	3.92701	-0.678993	-4.28967	4.22259	-2.10856	2.25583	0.618939
56	2018	-0.450362	3.83967	-0.435372	-4.26346	4.23512	-1.96112	2.4308	0.616049
57	2003	-1.13177	3.96119	-4.19757	-5.50379	4.03424	-1.24546	1.13722	-0.657904
57	2004	-1.04527	4.00788	-3.5216	-5.20543	4.04655	0.0723901	2.1848	-0.657904
57	2005	-1.03098	4.02016	-2.98382	-4.94387	4.06389	0.0181111	2.0443	-0.657904
57	2006	-0.906007	4.07533	-2.46326	-4.63387	4.07414	-1.40738	3.0007	0.186452
57	2007	-0.80495	4.1463	-2.30927	-4.60772	4.08766	-2.10883	3.56868	0.188537
57	2008	-0.685249	4.16387	-2.38688	-4.03357	4.10099	-1.94634	4.27913	0.198124
57	2009	-0.791485	4.0692	-2.33443	-4.65056	4.11415	-2.21228	3.51402	0.212207
57	2010	-0.670878	4.15732	-1.76886	-4.50664	4.1205	-2.24165	3.65576	0.231868
57	2011	-0.612562	4.20454	-1.76801	-3.75583	4.1523	-2.42687	3.37303	0.262152
57	2012	-0.570399	4.14615	-1.75416	-3.69795	4.18342	-2.35507	2.92383	0.306309
57	2013	-0.614215	4.06044	-1.40646	-3.73018	4.19615	-2.31742	2.72327	0.297
57	2014	-0.545449	4.05768	-1.56529	-3.62798	4.21109	-2.28743	2.63616	0.313004
57	2015	-0.5372	4.02106	-1.28154	-3.46823	4.2261	-2.27736	2.4748	0.315073
57	2016	-0.48467	3.95259	-1.35449	-3.43983	4.23208	-2.29485	2.48894	0.334402
57	2017	-0.506129	3.92829	-1.46544	-3.47303	4.24864	-2.30427	2.7963	0.335753
57	2018	-0.504713	3.90339	-1.42969	-3.55985	4.24892	-2.16721	2.76873	0.336395
58	2003	-1.31831	3.48615	-3.23881	-5.44436	3.3569	-0.248299	1.71378	-1.21752
58	2004	-1.24077	3.50736	-3.22965	-5.28625	3.40784	-0.13653	2.20699	-1.21495
58	2005	-1.15825	3.59429	-3.31781	-5.02285	3.44681	-0.231775	2.1181	-1.21418
58	2006	-1.09568	3.66048	-3.31137	-4.91177	3.47197	-0.350741	2.24751	-0.52018
58	2007	-0.985942	3.71211	-2.56601	-4.77183	3.5175	-0.539069	2.29449	-0.501013
58	2008	-0.982995	3.7619	-2.42535	-4.78543	3.56105	-2.07434	2.36419	-0.452145
58	2009	-0.839605	3.74526	-2.11766	-4.75711	3.59731	-3.47101	2.17473	-0.440967
58	2010	-0.779228	3.79234	-2.41398	-4.75226	3.62514	-4.48241	2.28791	-0.426407
58	2011	-0.836388	3.85524	-2.3668	-4.70246	3.67224	-2.11039	2.64825	-0.394668
58	2012	-0.67784	3.83276	-2.30929	-4.68594	3.71747	-3.10496	2.62304	-0.33533
58	2013	-0.66255	3.82122	-1.30742	-4.69586	3.75091	-5.34833	2.5026	-0.312753
58	2014	-0.682654	3.82319	-1.10613	-4.69257	3.78396	-5.14698	2.56462	-0.295334
58	2015	-0.576506	3.78646	-0.861709	-4.65387	3.81793	-4.40634	2.57196	-0.283701
58	2016	-0.529937	3.72906	-0.559818	-4.25965	3.85291	-4.89506	2.51725	-0.241941
58	2017	-0.463094	3.73981	-0.315258	-4.62695	3.88609	-4.8811	2.53874	-0.237904
58	2018	-0.441247	3.75044	-0.231891	-4.61207	3.91781	-2.34823	2.5282	-0.238585
59	2003	-1.17286	3.63125	-3.61089	-6.09403	3.14845	-3.29591	1.04884	-0.816772
59	2004	-1.23364	3.65092	-3.48667	-5.86595	3.21084	-1.61244	1.10802	-0.88098
59	2005	-1.03155	3.73743	-3.71668	-5.66516	3.27336	-1.4403	0.938297	-0.81544
59	2006	-1.02558	3.84117	-3.59046	-5.40171	3.30689	-1.59761	1.18816	-0.218378
59	2007	-0.944513	3.91701	-2.7985	-5.39707	3.3569	-0.107351	1.34864	-0.138833
59	2008	-0.89838	3.95124	-2.15951	-5.31809	3.45316	-0.263182	1.40648	-0.193081
59	2009	-0.773176	3.96935	-2.13066	-5.18559	3.50255	-0.360456	1.34345	-0.18835
59	2010	-0.793996	4.03566	-2.04554	-5.10944	3.57066	-0.546017	1.63602	-0.127891
59	2011	-0.741359	4.08041	-1.97468	-5.09157	3.64257	-0.729825	1.92589	-0.0825654
59	2012	-0.720781	4.03034	-1.85634	-5.08392	3.69561	-0.846318	2.12351	-0.0498594
59	2013	-0.579873	4.01133	-1.33141	-4.87828	3.73242	-0.923505	2.18097	-0.0370483
59	2014	-0.606953	3.99157	-0.924361	-4.89178	3.76769	-0.989007	2.26282	-0.0163097
59	2015	-0.542523	3.94604	-0.673526	-4.89821	3.80265	-1.02417	2.29895	0.00358241
59	2016	-0.501917	3.80822	-0.589772	-4.937	3.83967	-1.09233	2.28193	0.0639056
59	2017	-0.478748	3.80544	-0.207513	-4.95735	3.87349	-1.19282	2.24715	0.0676672
59	2018	-0.439133	3.80265	-0.00333655	-4.83939	3.9056	-1.24336	2.19492	0.0634525
60	2003	-1.15227	4.11071	-2.26339	-4.63822	3.57636	-0.731651	2.76773	-0.487742
60	2004	-1.09341	4.17038	-2.08586	-4.47045	3.79375	-0.513043	2.88557	-0.465232
60	2005	-1.02335	4.20155	-1.99219	-4.24809	3.70342	0.412307	2.88747	-0.419435
60	2006	-0.979525	4.18342	-1.89687	-3.94455	3.77783	0.181636	2.90257	0.485804
60	2007	-0.839353	4.16821	-1.92251	-3.91355	3.77827	-0.105656	2.90927	0.512668
60	2008	-0.830529	4.17069	-1.90982	-3.69923	3.77908	-0.401812	2.83701	0.53589
60	2009	-0.751585	4.14011	-1.8879	-3.72706	3.76414	-0.293325	2.60312	0.545555
60	2010	-0.681755	4.12099	-1.77941	-3.71091	3.76464	-0.47568	2.7617	0.547874
60	2011	-0.551421	4.098	-1.62839	-3.76605	3.84183	-0.520152	2.87869	0.567322
60	2012	-0.539943	4.07872	-1.49437	-3.81816	3.8418	-0.586929	2.82829	0.57502
60	2013	-0.492816	4.04515	-1.3981	-3.85124	3.85667	-0.593643	2.68629	0.605044
60	2014	-0.477638	4.02124	-1.58499	-3.79872	3.89039	-0.624208	2.61204	0.616883
60	2015	-0.456736	3.98824	-1.41901	-3.73073	4.12295	-0.603211	2.44279	0.631254
60	2016	-0.4214	3.96043	-1.43257	-3.69677	4.13287	-0.637378	2.47699	0.635365
60	2017	-0.459037	3.95671	-1.58934	-3.70752	4.15424	-0.679268	2.64863	0.646388
60	2018	-0.446095	3.95297	-1.52521	-3.69493	4.16379	-0.705411	2.93393	0.653329
61	2003	-1.10826	4.03229	-3.7115	-5.64535	3.46366	0.387757	1.6642	-0.85502
61	2004	-1.13527	4.11676	-3.79287	-5.97757	3.49437	-0.172133	1.76073	-0.779879
61	2005	-1.04666	4.14836	-3.83948	-5.89823	3.42927	0.506503	1.57099	-0.72449
61	2006	-1.03728	4.15151	-3.89629	-5.77636	3.49242	0.52642	1.60397	0.212081
61	2007	-0.93887	4.15654	-2.5934	-5.6834	3.46271	0.368494	1.66381	0.284719
61	2008	-0.818079	4.1398	-2.56857	-5.36522	3.47949	0.324713	1.44701	0.359957
61	2009	-0.765176	4.131	-2.27353	-5.23892	3.53437	0.293749	1.22313	0.395849
61	2010	-0.668326	4.09568	-2.17531	-5.20751	3.54881	0.251374	1.50998	0.422214
61	2011	-0.708838	4.07635	-2.19659	-5.19113	3.54738	0.175789	1.48501	0.42843
61	2012	-0.573133	4.06406	-2.18542	-5.21636	3.54675	0.159084	1.43354	0.501406
61	2013	-0.41827	4.03742	-2.33103	-5.16583	3.55042	0.144473	1.443	0.562336
61	2014	-0.447667	3.99508	-2.34532	-5.05893	3.60317	0.125335	1.49705	0.590886
61	2015	-0.451949	3.96443	-2.78941	-4.90191	3.76458	0.152976	1.58721	0.606215
61	2016	-0.455228	3.93652	-2.5509	-4.79897	3.79812	0.15173	1.43042	0.614854
61	2017	-0.469474	3.93192	-2.39333	-4.75641	3.85047	0.122409	1.46162	0.63057
61	2018	-0.528758	3.92731	-2.14611	-4.68984	3.86624	0.132735	1.48206	0.65389
62	2003	-1.1262	4.37538	-1.5635	-4.28681	3.95891	-0.883442	2.29626	-0.530111
62	2004	-1.11643	4.39136	-1.7182	-3.98593	3.98527	-0.575599	2.28176	-0.524551
62	2005	-0.979691	4.41013	-1.96672	-3.1696	4.01096	0.637804	2.34321	-0.511646
62	2006	-0.912624	4.39049	-2.37775	-3.7076	4.02535	0.600122	2.33539	-0.0780673
62	2007	-0.82434	4.33389	-2.62341	-3.66884	4.05699	0.857635	2.49441	-0.0383376
62	2008	-0.833226	4.33768	-2.57657	-3.60162	4.06903	0.816253	2.63461	0.0112953
62	2009	-0.792552	4.30298	-2.44291	-3.57801	4.08429	1.02474	2.57561	0.0100465
62	2010	-0.693575	4.28428	-2.45822	-3.5558	4.09933	1.02547	3.13339	0.0235006
62	2011	-0.655436	4.2704	-2.51204	-3.59253	4.11087	1.0425	3.20515	0.0404536
62	2012	-0.546794	4.26056	-2.23151	-4.24657	4.12842	1.04007	3.25337	0.0648333
62	2013	-0.51874	4.24118	-1.86513	-4.28204	4.14619	1.06872	3.221	0.0434554
62	2014	-0.464276	4.1987	-1.86979	-4.24117	4.15953	1.10788	3.16703	0.0827583
62	2015	-0.47367	4.16883	-2.55768	-4.15104	4.18238	1.19014	3.14873	0.0922616
62	2016	-0.469533	4.12987	-2.46276	-4.08023	4.19976	1.26098	3.35982	0.0987012
62	2017	-0.468758	4.13019	-1.77644	-4.08571	4.2158	1.24691	3.53775	0.110643
62	2018	-0.512767	4.13052	-2.16894	-4.14611	4.23474	1.2273	3.67018	0.112845
63	2003	-1.10843	3.89223	-1.96551	-5.27189	3.35396	-1.20293	2.24437	-0.702645
63	2004	-1.03969	3.94372	-1.96632	-5.19717	3.39517	-0.895735	2.38389	-0.612709
63	2005	-0.960458	4.00733	-1.91566	-5.0425	3.26194	0.299621	2.4918	-0.644468
63	2006	-1.02136	4.0106	-1.91088	-4.88456	3.28	0.56161	2.55228	0.192852
63	2007	-0.85881	4.01295	-1.90186	-4.80794	3.24385	0.504154	2.44882	0.24194
63	2008	-0.821643	4.02124	-1.76979	-4.72346	3.43776	0.512881	2.36979	0.293006
63	2009	-0.778563	4.00478	-1.74443	-4.68673	3.4137	0.576014	2.16333	0.315998
63	2010	-0.686201	3.97687	-1.57334	-4.64232	3.49317	0.587109	2.47439	0.312469
63	2011	-0.644164	3.97067	-1.61748	-4.65371	3.49668	0.558388	2.55024	0.352895
63	2012	-0.508318	3.96024	-1.54812	-4.59999	3.61571	0.566684	2.315	0.423126
63	2013	-0.452254	3.93398	-1.50181	-4.56004	3.87804	0.56048	2.22471	0.475525
63	2014	-0.430258	3.89325	-1.54961	-4.5006	3.91711	0.563451	2.13497	0.507922
63	2015	-0.439681	3.85545	-1.60849	-4.42408	3.96565	0.584218	2.13271	0.523813
63	2016	-0.444169	3.81375	-1.72395	-4.37157	4.01187	0.586555	2.12402	0.538115
63	2017	-0.451345	3.81364	-1.86426	-4.36324	4.04515	0.574497	2.17224	0.560706
63	2018	-0.446043	3.81353	-1.88434	-4.35062	4.07506	0.578538	2.15421	0.594276
64	2003	-1.21112	3.92019	-4.38548	-4.39001	3.74479	-0.328965	1.75804	-0.57105
64	2004	-1.1735	3.96537	-2.44887	-4.4776	3.76584	-0.0216642	1.91597	-0.569683
64	2005	-0.959699	4.02267	-2.25603	-4.36284	3.79549	0.842906	1.9641	-0.527366
64	2006	-1.02242	4.02892	-1.85041	-4.22212	3.81331	0.244509	2.0431	0.483345
64	2007	-0.919292	4.02803	-2.00912	-4.20836	3.8415	-0.336099	2.12141	0.512473
64	2008	-0.81901	4.01566	-1.73177	-4.11019	3.85702	-0.196234	1.93428	0.543324
64	2009	-0.812706	3.99838	-2.04164	-4.08945	3.87484	-0.459652	1.45484	0.561124
64	2010	-0.689871	3.98136	-1.98696	-4.06687	3.9167	-0.475659	1.65694	0.572475
64	2011	-0.665655	3.95508	-2.12195	-4.04286	3.93992	-0.626034	1.63028	0.584604
64	2012	-0.557777	3.92533	-2.00994	-4.01384	3.96176	-0.638102	1.67799	0.604565
64	2013	-0.472617	3.89202	-1.97418	-4.00375	3.98449	-0.722668	1.70736	0.613038
64	2014	-0.497431	3.86346	-2.02727	-3.97866	4.0077	-0.739258	1.80569	0.62124
64	2015	-0.478006	3.83471	-2.03645	-3.94674	4.04375	-0.76766	1.50477	0.670607
64	2016	-0.487486	3.80198	-2.27057	-3.77235	4.07855	-0.774354	1.39083	0.681452
64	2017	-0.499079	3.79571	-2.15065	-3.841	4.10478	-0.824687	1.44198	0.689869
64	2018	-0.467199	3.7894	-2.43289	-3.82725	4.1251	-0.807747	1.46376	0.697261
65	2003	-1.12825	3.89995	-2.58605	-6.02732	3.69635	-2.24361	2.42585	-1.44996
65	2004	-1.0676	3.96024	-2.42142	-5.76063	3.7281	-1.75142	2.56038	-1.44452
65	2005	-1.08664	3.95566	-2.3505	-5.44254	3.74715	0.223721	2.4973	-0.748469
65	2006	-1.00431	3.95163	-2.28354	-5.41766	3.77735	0.70148	2.55962	0.152271
65	2007	-0.907877	3.93241	-2.29196	-5.44603	3.78872	0.450288	2.66623	0.184676
65	2008	-0.842848	3.93476	-2.29648	-5.39187	3.81771	0.553856	2.64951	0.224749
65	2009	-0.753553	3.92197	-2.24411	-5.22166	3.83514	0.532014	2.42374	0.236882
65	2010	-0.75187	3.91721	-1.98832	-5.24073	3.86283	0.534455	2.5987	0.260931
65	2011	-0.772694	3.90982	-2.21122	-5.2083	3.88156	0.454267	2.76784	0.27451
65	2012	-0.591403	3.88301	-1.97567	-5.17513	3.90801	0.473004	2.8049	0.338328
65	2013	-0.534642	3.8601	-1.94498	-5.1778	3.9192	0.437998	2.85996	0.397311
65	2014	-0.548988	3.83276	-2.04904	-5.13998	3.94584	0.449714	2.92144	0.443568
65	2015	-0.571694	3.80288	-2.05244	-5.08448	3.98564	0.460289	2.67206	0.452857
65	2016	-0.533978	3.76399	-1.7142	-5.01483	4.02249	0.458481	2.65507	0.460425
65	2017	-0.58917	3.76259	-2.25197	-4.92023	4.05005	0.440175	2.72769	0.476526
65	2018	-0.491935	3.7612	-2.37965	-4.88456	3.94241	0.415138	2.66237	0.50837
66	2003	-1.06292	4.03901	-2.11654	-4.8862	3.52636	-2.12804	1.68475	-1.07033
66	2004	-1.07387	4.07329	-2.01381	-4.75174	3.57235	-2.42014	1.92648	-1.03731
66	2005	-1.00822	4.06543	-1.92958	-4.56839	3.64048	-1.88787	1.95574	-1.00302
66	2006	-1.02546	4.09551	-1.77469	-4.56239	3.6794	-2.21797	1.8278	0.132412
66	2007	-0.897907	4.10743	-1.90319	-4.54267	3.71764	-2.0967	1.87506	0.135405
66	2008	-0.852319	4.11218	-1.83138	-4.49291	3.75005	-2.27443	1.92293	0.148647
66	2009	-0.795955	4.06577	-1.69631	-4.45447	3.78956	-2.15562	1.3419	0.152495
66	2010	-0.789087	4.09734	-1.94728	-4.44938	3.79386	-2.25121	1.50531	0.159978
66	2011	-0.73555	4.11562	-1.51138	-4.26304	3.83122	-2.29871	1.60496	0.16625
66	2012	-0.670576	4.09401	-1.46254	-4.08895	3.87019	-2.33491	1.20553	0.18493
66	2013	-0.546867	4.05595	-1.42849	-4.06763	3.89986	-2.3078	1.2639	0.184538
66	2014	-0.472223	3.9332	-1.35504	-4.026	3.92983	-2.2921	1.01165	0.185517
66	2015	-0.434978	3.88896	-1.36166	-4.02004	3.96406	-2.28153	1.25359	0.18892
66	2016	-0.423485	3.8478	-1.40955	-4.00118	3.99658	-2.32185	1.11644	0.241103
66	2017	-0.412436	3.82254	-1.16451	-4.13337	4.02556	-2.3938	1.11672	0.241762
66	2018	-0.378836	3.79661	-0.892392	-4.07097	4.05387	-2.4088	1.1302	0.251112
67	2003	-1.22027	4.0153	-2.15315	-5.57508	3.53398	-1.13374	1.4128	-0.689854
67	2004	-1.16352	4.0632	-2.04938	-5.2156	3.5619	-1.58915	1.66	-0.665124
67	2005	-1.09068	4.09651	-1.96503	-4.97598	3.59016	-0.89263	1.5943	-0.584205
67	2006	-1.03463	4.1218	-1.94409	-4.84212	3.61792	-1.6329	1.65779	0.490628
67	2007	-0.951144	4.13804	-1.96753	-4.71301	3.64493	-1.47111	1.40047	0.500752
67	2008	-0.908063	4.17777	-2.08449	-4.59961	3.67122	-2.01557	1.51642	0.507191
67	2009	-0.884126	4.17715	-2.01075	-4.52069	3.69685	-1.9246	1.44266	0.513664
67	2010	-0.87202	4.19464	-2.07978	-4.46965	3.77437	-1.93219	0.786799	0.521617
67	2011	-0.784579	4.18342	-1.8961	-4.48482	3.81397	-1.94091	0.624148	0.532852
67	2012	-0.728172	4.10907	-1.79562	-4.48582	3.8527	-1.83915	0.540978	0.532873
67	2013	-0.576034	4.0644	-1.76623	-4.50679	3.87929	-1.78401	0.638663	0.53293
67	2014	-0.588844	3.98379	-1.76273	-4.59183	3.90761	-1.74537	0.903076	0.535721
67	2015	-0.531287	3.95489	-2.04906	-4.6242	3.93241	-1.70601	0.907006	0.323591
67	2016	-0.507258	3.89264	-1.79219	-4.58576	3.96138	-1.69845	0.50851	0.399028
67	2017	-0.455537	3.87929	-1.44097	-4.25986	3.98972	-1.48578	0.928001	0.621101
67	2018	-0.458496	3.86577	-1.41554	-4.36643	4.01782	-1.72067	0.611469	0.622486
68	2003	-0.987902	3.9499	-3.86605	-6.84235	3.68888	-2.84737	1.4061	-0.408678
68	2004	-1.06747	3.98267	-3.86725	-6.12397	3.71844	-1.97243	1.36966	-0.380795
68	2005	-1.00795	4.08295	-3.87894	-5.72895	3.7487	-2.21787	1.01654	-0.304753
68	2006	-0.964264	4.10314	-3.36387	-5.44051	3.79424	-1.65592	1.2804	0.670669
68	2007	-0.926308	4.14266	-2.24293	-5.39271	3.82373	-1.72937	1.36415	0.674178
68	2008	-0.876858	4.18677	-1.98357	-5.25042	3.86183	-1.65372	1.19757	0.674412
68	2009	-0.906165	4.22931	-2.25775	-5.20739	3.89804	-1.57394	0.488602	0.68671
68	2010	-0.816927	4.25377	-2.12971	-5.09806	3.86641	-1.56358	0.824249	0.701644
68	2011	-0.767954	4.25901	-2.04728	-5.09191	3.91202	-1.59806	0.700749	0.710998
68	2012	-0.620384	4.25519	-2.04973	-5.04405	3.94299	-1.55978	0.772711	0.71489
68	2013	-0.536502	4.27291	-1.9647	-5.04363	3.96642	-1.59051	0.96699	0.715586
68	2014	-0.528107	4.2102	-1.90615	-4.989	3.98434	-1.58506	1.06526	0.715714
68	2015	-0.485527	4.17869	-1.95537	-4.93485	4.0124	-1.55024	1.07913	0.716082
68	2016	-0.456933	4.17761	-1.80382	-4.81133	4.04555	-1.54276	0.691053	0.739829
68	2017	-0.414997	4.16294	-1.59228	-4.67156	4.07145	-1.5454	0.626299	0.738489
68	2018	-0.438749	4.14804	-1.18198	-4.59192	4.09639	-1.51085	1.02912	0.739888
69	2003	-0.998868	4.01584	-1.85812	-4.80551	3.61092	-0.158143	2.36603	-0.250157
69	2004	-1.06201	4.09167	-1.85439	-4.55518	3.65066	-0.793336	2.65261	-0.231716
69	2005	-1.03335	4.12681	-1.78061	-4.38377	3.68888	-1.10825	2.54698	-0.175799
69	2006	-1.09058	4.16185	-1.82728	-4.31142	3.73205	-0.175325	2.40315	0.536434
69	2007	-0.938592	4.18479	-1.91695	-4.2488	3.77638	-0.188321	2.37268	0.556769
69	2008	-0.974065	4.20245	-1.93759	-4.19058	3.81024	-0.0187177	2.29664	0.566296
69	2009	-0.889266	4.20961	-1.52292	-4.09841	3.85176	0.109313	1.91147	0.573382
69	2010	-0.772859	4.22902	-1.48882	-3.97762	3.85387	0.157429	2.24698	0.58619
69	2011	-0.717376	4.23251	-1.48821	-3.93392	3.8862	0.145098	2.43255	0.590539
69	2012	-0.651181	4.21153	-1.55298	-3.84471	3.92892	0.209647	2.20226	0.592917
69	2013	-0.554308	4.21094	-1.49378	-3.78966	3.95387	0.223352	2.1046	0.592892
69	2014	-0.544406	4.1239	-1.49632	-3.67359	3.97798	0.251623	2.10496	0.59526
69	2015	-0.452091	4.09034	-1.7527	-3.6414	4.00656	0.299544	1.8944	0.596151
69	2016	-0.459754	4.08227	-1.88763	-3.92274	4.03137	0.301591	1.8217	0.677149
69	2017	-0.471693	4.05924	-1.87924	-3.83921	4.05812	0.267615	1.84486	0.678151
69	2018	-0.471663	4.03566	-1.72048	-3.7317	4.08314	0.328557	1.92259	0.679506
70	2003	-1.13543	4.08126	-3.52018	-7.10569	3.2581	-2.84483	0.882108	-0.343105
70	2004	-1.01423	4.08058	-3.31876	-6.69144	3.30689	-2.23978	1.18289	-0.337833
70	2005	-0.942226	4.13948	-3.2014	-6.42013	3.35803	-1.31801	1.26246	-0.283285
70	2006	-0.845442	4.1662	-3.17699	-6.20729	3.41153	-3.26195	1.71316	0.24915
70	2007	-0.835209	4.17654	-2.01379	-6.04956	3.4686	-2.70927	1.31401	0.296783
70	2008	-0.749417	4.19735	-2.14067	-5.90265	3.51792	-2.7687	1.69182	0.340916
70	2009	-0.722146	4.18327	-1.90516	-5.85001	3.56985	-2.48717	1.41022	0.36545
70	2010	-0.786244	4.1966	-1.96222	-5.82636	3.44645	-2.49858	1.44866	0.386916
70	2011	-0.838785	4.17439	-1.83471	-5.83821	3.50936	-2.47095	1.46823	0.406839
70	2012	-0.768482	4.17623	-1.68328	-5.89691	3.56325	-2.4468	1.37262	0.413745
70	2013	-0.629564	4.19238	-1.63754	-6.04628	3.60744	-2.45547	1.29277	0.446701
70	2014	-0.595299	4.05854	-1.68877	-6.2604	3.65354	-2.45752	1.30689	0.434206
70	2015	-0.547081	4.03513	-1.82814	-6.23571	3.6999	-2.41779	1.30566	0.444035
70	2016	-0.496237	4.00296	-1.84063	-5.95634	3.73465	-2.41961	1.31641	0.482411
70	2017	-0.485698	3.96443	-1.92869	-5.68712	3.77692	-2.45024	1.30219	0.480677
70	2018	-0.475619	3.92435	-2.09135	-5.50217	3.81004	-2.39742	1.19398	0.501916
71	2003	-1.31688	4.0106	-3.74918	-6.78521	3.58352	-1.95375	1.35462	-0.942449
71	2004	-1.18891	4.05318	-2.70207	-6.50989	3.62966	-1.67256	1.54909	-0.935384
71	2005	-1.10403	4.1	-2.52366	-6.26522	3.66446	-1.17019	1.1529	-0.910827
71	2006	-1.07927	4.15371	-2.27549	-5.9496	3.70642	-0.175606	1.1511	-0.135384
71	2007	-0.88856	4.1892	-2.07716	-5.58064	3.7503	-0.116698	1.01103	-0.128427
71	2008	-0.825638	4.2038	-1.80706	-5.30135	3.7772	0.0103302	0.398687	-0.12702
71	2009	-0.832307	4.19041	-1.76692	-5.07835	3.81312	0.135349	0.239686	-0.125506
71	2010	-0.767498	4.22713	-1.6822	-5.01346	3.79312	0.119685	0.234583	-0.115834
71	2011	-0.695009	4.23135	-1.67817	-5.00242	3.82825	0.10248	0.214966	-0.109859
71	2012	-0.595959	4.21936	-1.61801	-5.01758	3.86144	0.153484	0.255687	-0.0984506
71	2013	-0.544371	4.18814	-1.53707	-5.10525	3.894	0.213583	0.417361	-0.0968984
71	2014	-0.490087	4.13549	-1.46451	-5.18419	3.91646	0.28253	0.166651	-0.0976406
71	2015	-0.509404	4.06354	-1.88972	-5.16448	3.94266	0.368789	0.77913	-0.0904141
71	2016	-0.488988	4.03406	-1.85382	-5.09475	3.97213	0.399175	1.69967	-0.0395579
71	2017	-0.502981	4.02133	-1.62646	-4.93819	4.0005	0.382506	1.69014	-0.039457
71	2018	-0.44705	4.00842	-1.40154	-4.86305	4.03225	0.412382	1.98752	-0.0393468
72	2003	-1.20009	3.88506	-3.76581	-6.05961	3.21888	-2.55236	0.931329	-1.24627
72	2004	-1.094	3.87536	-2.77031	-5.87356	3.29953	-2.41317	0.908601	-1.22826
72	2005	-1.06082	3.91442	-2.40428	-5.65969	3.40187	-3.38859	0.856916	-1.20281
72	2006	-1.06662	3.92986	-2.19214	-5.61198	3.45299	-1.55867	0.983841	0.314755
72	2007	-0.959394	3.9499	-2.07071	-5.49853	3.50455	-1.53664	1.18912	0.323948
72	2008	-0.951713	3.95719	-1.744	-5.38938	3.55421	-1.27907	1.31429	0.327558
72	2009	-0.946611	3.933	-1.7818	-5.21427	3.6007	-1.16061	0.931667	0.331025
72	2010	-0.860479	3.95259	-1.71211	-5.18078	3.49677	-1.0691	1.19499	0.337115
72	2011	-0.844425	3.96991	-1.63055	-5.21124	3.55097	-1.05139	1.43961	0.343509
72	2012	-0.736778	3.95432	-1.50718	-5.19014	3.60678	-0.965221	1.2652	0.360152
72	2013	-0.656958	3.92395	-1.4042	-5.1446	3.64429	-0.917754	1.4928	0.360215
72	2014	-0.513407	3.83945	-1.39603	-5.12286	3.6773	-0.875223	1.49123	0.360214
72	2015	-0.512584	3.79008	-1.53606	-5.07209	3.72128	-0.850139	1.4324	0.247944
72	2016	-0.422484	3.77963	-1.48273	-5.001	3.76118	-0.843737	1.24156	0.292951
72	2017	-0.443433	3.75138	-1.39843	-4.93312	3.79945	-0.844725	1.3606	0.410701
72	2018	-0.449621	3.72231	-1.27547	-4.91789	3.83414	-0.823837	1.55884	0.407554
73	2003	-1.08825	3.97293	-4.15088	-4.99234	3.90404	-1.33341	2.3766	-0.483492
73	2004	-1.05002	3.98824	-4.12568	-4.64421	3.90399	-1.25548	2.70437	-0.451113
73	2005	-1.04405	3.93769	-4.06339	-4.47434	3.90416	-0.743305	2.84678	-0.409871
73	2006	-0.984273	3.97029	-3.97647	-4.45461	3.90699	-0.718578	3.0218	-0.0283267
73	2007	-0.90612	3.97142	-3.95511	-4.42585	3.92017	-0.849328	2.98773	-0.0205011
73	2008	-0.895023	3.97875	-3.95062	-4.53872	3.91902	-0.916926	2.8663	-0.0138418
73	2009	-0.805396	4.00661	-3.8187	-4.38444	3.92297	-0.897975	2.61753	0.0273341
73	2010	-0.699291	4.0469	-1.8791	-4.15346	4.03951	-1.00911	2.69386	0.0697128
73	2011	-0.794133	4.13308	-1.83497	-4.32985	4.07669	-1.2521	2.73508	0.201739
73	2012	-0.708704	4.12649	-1.80874	-4.09055	4.09583	-1.30741	2.53056	0.162335
73	2013	-0.599232	4.11447	-1.89324	-4.27044	4.10093	-1.35024	2.73889	0.220215
73	2014	-0.545586	4.08379	-1.81323	-4.27329	4.10892	-1.36233	2.66682	0.263186
73	2015	-0.565054	4.01386	-1.61688	-4.13059	4.11581	-1.32336	2.7332	0.371454
73	2016	-0.464024	4.01205	-1.16596	-4.15847	4.12549	-1.3377	2.51431	0.400523
73	2017	-0.486182	4.04147	-1.55508	-4.13634	4.14139	-1.41935	2.73871	0.43026
73	2018	-0.476246	4.07005	-1.21099	-4.08836	4.14772	-1.44733	2.82855	0.472047
74	2003	-1.09263	3.94874	-2.31057	-5.80911	3.88156	-0.308204	1.96171	0.159456
74	2004	-1.08142	3.95566	-2.26334	-5.01254	3.91801	0.0673003	1.93319	0.217275
74	2005	-1.15135	3.85799	-2.14358	-4.85498	3.96081	0.349471	1.95716	0.305312
74	2006	-1.05952	3.91701	-2.13772	-4.78839	3.97781	0.318092	1.9159	0.579925
74	2007	-0.915982	3.94913	-2.28364	-4.74195	4.00733	0.533633	1.76004	0.594707
74	2008	-0.892193	4.00533	-2.39084	-4.49719	4.03247	0.424956	1.50569	0.610719
74	2009	-0.846188	4.01386	-2.48513	-4.74421	4.04655	0.46349	1.27199	0.643392
74	2010	-0.890139	4.06954	-2.49133	-4.67861	4.05954	0.394392	1.22702	0.602937
74	2011	-0.773259	4.07822	-2.03734	-4.55804	4.10067	0.323369	1.50177	0.640367
74	2012	-0.642762	4.09484	-1.96834	-4.4639	4.12856	0.300488	1.56417	0.664833
74	2013	-0.603673	4.08514	-1.81725	-4.42741	4.14026	0.29124	1.57511	0.707146
74	2014	-0.672516	4.08261	-2.46039	-4.31025	4.15232	0.298785	1.5346	0.737926
74	2015	-0.578175	4.0582	-2.20096	-4.28079	4.16362	0.32583	1.53685	0.776177
74	2016	-0.487661	3.99765	-0.978734	-4.15587	4.17291	0.315719	1.39778	0.838602
74	2017	-0.470817	3.97556	-0.737082	-4.2328	4.18067	0.263114	1.42342	0.863376
74	2018	-0.487129	3.95297	-1.20793	-4.3044	4.18827	0.227394	1.45797	0.882579
75	2003	-1.28905	3.56445	-4.31572	-5.25088	3.61092	-7.56879	0.695386	-0.652069
75	2004	-1.42029	3.58157	-4.24018	-5.23896	3.63759	-0.306124	1.31208	-0.598966
75	2005	-1.43246	3.6368	-4.14835	-5.24403	3.66356	-0.454421	1.56081	-0.595879
75	2006	-1.30923	3.70081	-3.92561	-5.2493	3.6919	-0.217812	1.93452	0.0267456
75	2007	-1.14792	3.69013	-2.73649	-5.25178	3.71892	-0.568172	2.06785	0.0272029
75	2008	-1.04286	3.71917	-2.69586	-5.22826	3.75116	-0.597541	2.00921	0.127501
75	2009	-0.89137	3.75747	-2.68103	-4.41486	3.76467	-0.793428	1.52392	0.151242
75	2010	-0.773553	3.81683	-2.43603	-4.42818	3.79549	-0.899536	1.32275	0.272819
75	2011	-0.721641	3.88362	-2.63445	-4.21105	3.84993	-1.09602	1.54383	0.296
75	2012	-0.667255	3.88156	-2.56909	-4.15556	3.86903	-1.16085	1.8721	0.304727
75	2013	-0.592918	3.86932	-2.42405	-4.35011	3.87328	-1.24347	1.64432	0.302375
75	2014	-0.564509	3.84439	-2.49843	-4.32008	3.88197	-1.30148	2.02082	0.303708
75	2015	-0.529716	3.79841	-2.51467	-4.29473	3.89589	-1.35762	2.01506	0.304369
75	2016	-0.51933	3.72642	-2.58838	-4.20971	3.93319	-1.41551	1.82817	0.311085
75	2017	-0.52414	3.62607	-2.26878	-3.9176	3.96005	-1.48158	2.26909	0.322538
75	2018	-0.513666	3.51453	-1.92834	-3.87259	3.98174	-1.42314	2.2129	0.321534
76	2003	-1.10107	3.36453	-4.50539	-6.23328	3.24649	-3.28442	0.155055	-0.960333
76	2004	-1.15954	3.37793	-3.80939	-6.18898	3.27714	-0.260535	0.240743	-0.959957
76	2005	-1.06621	3.33613	-3.35902	-6.0866	3.32504	-0.213167	0.809361	-0.956028
76	2006	-1.03724	3.39786	-3.00221	-5.94373	3.35341	-0.407841	0.860036	-0.119868
76	2007	-0.974775	3.41936	-2.56709	-5.88549	3.36799	-0.527366	1.01	-0.0999344
76	2008	-0.899495	3.4797	-2.54269	-5.8402	3.39618	-0.727537	0.999435	-0.0855025
76	2009	-0.843037	3.58352	-2.22941	-5.75701	3.41543	-0.785794	0.932169	-0.050056
76	2010	-0.836805	3.64362	-2.44969	-5.72427	3.49165	-0.99752	1.01717	0.00444474
76	2011	-0.779862	3.66177	-2.63724	-5.59508	3.53018	-1.21933	1.03001	0.0367323
76	2012	-0.63147	3.6561	-2.76694	-5.67064	3.58526	-1.35886	1.0653	0.0411366
76	2013	-0.586493	3.66074	-2.43136	-5.69773	3.63864	-1.45837	1.17485	0.0503663
76	2014	-0.501366	3.64179	-2.34064	-5.69456	3.68681	-1.57988	1.41048	0.0523322
76	2015	-0.469716	3.60087	-2.0186	-5.67317	3.73648	-1.68204	1.63789	0.0565632
76	2016	-0.461555	3.57038	-1.95445	-5.64957	3.78398	-1.79055	1.73431	0.0608417
76	2017	-0.450393	3.56516	-2.2776	-5.58365	3.82626	-1.89919	1.91179	0.0781428
76	2018	-0.427736	3.55991	-1.66263	-5.50606	3.86052	-1.96146	2.13843	0.0785896
77	2003	-1.24999	3.65765	-1.89484	-5.89863	3.46597	-2.2784	1.96094	-1.10446
77	2004	-1.19273	3.73385	-1.86413	-5.82947	3.53352	-2.50063	1.98036	-1.04201
77	2005	-1.14571	3.85947	-1.83258	-5.5493	3.60441	-1.47991	1.50304	-1.04052
77	2006	-1.30533	3.89508	-1.71056	-5.45599	3.65858	-1.50966	1.40972	-0.535789
77	2007	-1.13158	3.92019	-1.74853	-5.41926	3.68938	-2.226	1.70408	-0.531919
77	2008	-1.18507	3.88753	-1.63101	-5.20715	3.72086	-1.87965	1.67671	-0.530465
77	2009	-0.803101	3.90781	-1.47704	-5.46158	3.74715	-2.2118	1.49946	-0.495193
77	2010	-0.818023	4.00642	-1.53625	-5.50545	3.7305	-2.25326	1.81259	-0.165088
77	2011	-0.742443	4.05491	-1.50969	-5.50458	3.76815	-2.52669	2.01346	-0.149449
77	2012	-0.691372	4.05924	-1.46619	-5.49475	3.81287	-2.53885	2.44721	-0.105877
77	2013	-0.634032	4.05039	-1.44222	-5.46076	3.85079	-2.6437	2.63323	-0.0988217
77	2014	-0.5466	4.03918	-1.43475	-5.37847	3.88156	-2.68321	2.70371	-0.0957727
77	2015	-0.562798	4.00095	-1.4799	-5.37515	3.9188	-2.73388	2.16505	-0.108447
77	2016	-0.528658	3.9524	-1.49776	-5.31772	3.95604	-2.77768	2.10076	-0.104811
77	2017	-0.536494	3.88239	-1.6789	-5.24996	3.98527	-2.80819	2.41826	-0.0761941
77	2018	-0.487754	3.80711	-1.11769	-5.19004	4.00515	-2.79255	2.57005	-0.0757872
78	2003	-1.06177	3.74147	-3.64226	-6.14109	3.33577	-0.236491	1.40223	-0.560324
78	2004	-0.992672	3.80533	-3.67552	-5.64786	3.38493	-2.11234	0.059702	-0.499433
78	2005	-1.06762	3.83211	-3.72525	-6.19632	3.41126	0.161416	-0.0868373	-0.499251
78	2006	-1.00056	3.87078	-3.68753	-6.08151	3.48131	0.14135	2.55118	0.234779
78	2007	-1.00289	3.92078	-3.53374	-5.07731	3.53339	0.0762389	2.43142	0.267176
78	2008	-1.08246	3.91959	-3.75297	-5.0874	3.55792	-0.0486214	2.6888	0.307293
78	2009	-0.847373	3.92868	-2.39316	-5.15095	3.57223	-0.037056	2.3168	0.364602
78	2010	-0.83744	3.98453	-2.0382	-5.12802	3.55449	-0.134375	2.66503	0.574406
78	2011	-0.626993	4.00806	-2.28256	-5.11454	3.62434	-0.283434	2.83668	0.58785
78	2012	-0.575184	4.00842	-2.49313	-5.18731	3.66944	-0.383081	2.36174	0.588129
78	2013	-0.567876	3.99028	-2.05759	-5.04717	3.7126	-0.428382	2.06906	0.593887
78	2014	-0.568256	3.97968	-2.55218	-5.05701	3.74384	-0.447728	2.0596	0.601575
78	2015	-0.600871	3.9186	-2.45262	-5.08272	3.77895	-0.455698	1.55362	0.601302
78	2016	-0.549884	3.87764	-2.78222	-5.0606	3.81309	-0.482601	1.44412	0.613143
78	2017	-0.531318	3.84631	-2.56096	-5.04782	3.85671	-0.530133	1.66502	0.619134
78	2018	-0.450685	3.81397	-1.79416	-4.89652	3.87349	-0.478676	1.89947	0.621852
79	2003	-1.16246	3.8461	-4.17525	-5.1989	3.8221	-1.95641	2.59543	-0.718095
79	2004	-1.03695	3.86891	-3.67339	-5.0768	3.83298	0.0456765	3.10379	-0.692549
79	2005	-1.19087	3.74903	-2.51021	-5.02955	3.84802	1.13998	3.09875	-0.674315
79	2006	-0.985836	3.83363	-2.34211	-4.9878	3.86283	1.1258	2.91932	-0.342747
79	2007	-0.918357	3.88095	-2.01988	-4.90413	3.88773	1.06963	3.03375	-0.34313
79	2008	-0.861376	3.87328	-1.63451	-4.82604	3.84759	1.03449	2.88191	-0.346981
79	2009	-0.887195	3.71015	-1.56806	-4.71836	3.8563	1.06739	2.64564	-0.345679
79	2010	-0.799262	3.73242	-1.5678	-4.64964	3.96138	0.990536	2.74798	-0.294512
79	2011	-0.766714	3.74974	-1.40788	-4.58312	3.96594	0.890255	2.64402	-0.294803
79	2012	-0.718848	3.73457	-1.24084	-4.57595	3.97594	0.860824	2.65541	-0.223349
79	2013	-0.542048	3.74715	-1.39328	-4.49522	3.98397	0.820918	2.65601	-0.186925
79	2014	-0.539887	3.70278	-1.52495	-4.49432	3.98527	0.788147	2.56394	-0.137701
79	2015	-0.543683	3.62381	-0.762303	-4.45142	3.99434	0.816192	2.56065	-0.13261
79	2016	-0.521723	3.60114	-0.923388	-4.44904	4.00351	0.81557	2.5596	-0.11518
79	2017	-0.529453	3.55749	-0.803937	-4.45835	4.0162	0.775808	2.51534	-0.101668
79	2018	-0.481582	3.51184	-1.07268	-4.53184	4.03406	0.822647	2.45169	-0.0847097
80	2003	-1.15351	3.6339	-3.50931	-6.84465	3.62076	-2.9962	2.9325	-0.609226
80	2004	-1.09479	3.70056	-3.32245	-6.65646	3.62072	-0.780453	2.96232	-0.575521
80	2005	-1.03195	3.54067	-2.9732	-6.32663	3.61792	-1.48521	3.33556	-0.570096
80	2006	-0.870258	3.65455	-2.83006	-6.30013	3.61604	0.928422	3.39027	-0.131862
80	2007	-0.788514	3.79729	-1.47906	-6.18859	3.61273	-0.553264	3.38306	-0.114703
80	2008	-0.842884	3.79008	-1.52382	-6.06843	3.60792	0.176282	3.22185	-0.114703
80	2009	-0.758609	3.69982	-1.49519	-5.92403	3.60821	-0.840365	2.93682	-0.116145
80	2010	-0.652083	3.71795	-1.25358	-6.06209	3.60984	-0.593466	3.12451	-0.0897849
80	2011	-0.676788	3.7488	-1.27136	-5.77501	3.6155	-0.361098	2.92559	-0.0897849
80	2012	-0.638908	3.78827	-1.24011	-6.02462	3.66612	-0.247366	2.83419	-0.0290901
80	2013	-0.507121	3.76375	-1.20741	-5.9673	3.67224	-0.13386	2.78872	-0.0256715
80	2014	-0.591346	3.78669	1.42247	-5.61213	3.67554	-0.0694158	2.80058	-0.0256754
80	2015	-0.513846	3.75091	-0.672636	-5.85745	3.69461	0.00990308	2.8153	-0.0232431
80	2016	-0.557829	3.7228	-0.993152	-5.80693	3.7126	0.0467867	2.80315	-0.0101947
80	2017	-0.500013	3.67832	-0.849809	-5.77367	3.71844	0.0849859	2.76112	-0.0111055
80	2018	-0.515417	3.63178	-1.00429	-5.75914	3.74337	0.174576	2.54214	-0.00587804
81	2003	-1.0872	3.63785	-2.43617	-6.12706	3.06339	-1.71494	1.91736	-1.63224
81	2004	-1.10755	3.76792	-2.4185	-5.83765	3.09104	-0.0369261	1.92697	-1.6189
81	2005	-1.11873	3.78782	-2.36312	-5.66577	3.12236	-0.313242	1.84691	-1.61526
81	2006	-1.18854	3.91522	-2.38338	-5.97253	3.16125	-0.696498	2.16462	-1.64432
81	2007	-1.14008	3.9194	-2.43111	-5.25372	3.18635	-1.0436	2.25501	-1.24665
81	2008	-1.10759	3.95661	-2.36385	-5.44022	3.21084	-0.90414	2.09945	-1.0519
81	2009	-0.94162	3.90922	-2.09704	-5.16226	3.24649	-0.99713	1.72934	-1.02056
81	2010	-0.946519	3.99157	-2.13038	-5.0598	3.28105	-1.05257	1.55635	-0.992314
81	2011	-0.885976	3.99802	-1.7557	-4.96422	3.34642	-1.16137	1.43935	-0.929554
81	2012	-0.727628	4.00442	-1.08213	-4.98494	3.39499	-1.19641	1.44727	-0.899703
81	2013	-0.727338	3.98546	-1.1917	-5.1357	3.43725	-1.20135	1.52737	-0.861472
81	2014	-0.62792	3.97744	-1.03123	-5.00406	3.48866	-1.25593	1.58418	-0.809922
81	2015	-0.560596	3.95489	-1.38853	-4.79371	3.5294	-1.26396	2.34421	-0.784697
81	2016	-0.49219	3.97725	-1.51143	-4.66234	3.5608	-1.32815	2.51695	-0.765762
81	2017	-0.457592	3.92445	-1.43274	-4.38875	3.59168	-1.47445	2.63052	-0.738813
81	2018	-0.516912	3.8687	-1.88812	-4.47452	3.61263	-1.58905	2.60003	-0.708176
82	2003	-1.02953	3.50436	-3.76268	-6.21232	3.27714	-1.89464	2.1292	-1.50197
82	2004	-1.05479	3.58407	-3.40939	-5.70569	3.32504	-1.37496	1.89526	-1.50197
82	2005	-1.01845	3.77	-3.12362	-5.86284	3.38439	-1.37857	1.72173	-1.23641
82	2006	-1.12247	3.84353	-2.9897	-5.81679	3.41444	-2.38185	1.46447	-1.21999
82	2007	-1.0423	3.89853	-2.97096	-5.54116	3.45947	-2.55414	1.14173	-1.12936
82	2008	-1.12016	3.96119	-2.7379	-5.62989	3.50255	-2.55314	1.06958	-1.29965
82	2009	-0.809416	3.806	-2.43047	-5.44331	3.53835	-2.48529	1.38758	-1.1146
82	2010	-0.751219	3.85036	-2.31741	-5.42181	3.56345	-2.60954	0.797863	-1.15198
82	2011	-0.726911	3.83557	-2.13696	-5.41272	3.612	-2.74404	1.03275	-1.15616
82	2012	-0.63342	3.84074	-1.30052	-5.44824	3.66208	-2.79884	0.914788	-0.961955
82	2013	-0.566204	3.83536	-1.27564	-5.45121	3.69533	-2.8273	1.06994	-0.973679
82	2014	-0.506972	3.75724	-1.08288	-5.4678	3.72765	-2.84141	0.863276	-0.938484
82	2015	-0.515596	3.6966	-1.39675	-5.32276	3.75251	-2.84401	0.317574	-0.910309
82	2016	-0.53716	3.70917	-2.1477	-5.1749	3.78371	-2.90677	0.00185089	-0.895124
82	2017	-0.485483	3.64061	-1.59835	-5.03469	3.81096	-2.92679	-0.126466	-0.836241
82	2018	-0.437553	3.56699	-1.61298	-4.99779	3.83304	-2.98423	0.496131	-0.830368
83	2003	-1.25064	3.47661	-3.50381	-6.75226	3.09319	-4.62827	0.865957	-1.67728
83	2004	-1.05878	3.55105	-3.3242	-5.73891	3.04452	-3.35001	1.59329	-1.64739
83	2005	-1.09957	3.60441	-3.16576	-6.93283	3.10459	-2.71586	1.75194	-1.50263
83	2006	-1.02533	3.70204	-3.14211	-7.47676	3.14415	-4.45923	2.20349	-1.54817
83	2007	-1.00848	3.81176	-2.08809	-7.16417	3.20275	-1.28169	2.12356	-1.55225
83	2008	-0.94301	3.81353	-1.94122	-6.72458	3.2308	-1.20568	1.89698	-1.52158
83	2009	-0.763141	3.76885	-1.86652	-5.81719	3.27336	-0.786666	2.05415	-1.70137
83	2010	-0.682022	3.83168	-1.97905	-5.73728	3.3086	-0.803026	2.17686	-1.5012
83	2011	-0.701308	3.72183	-1.72673	-5.86231	3.36568	-0.659515	2.29433	-1.04173
83	2012	-0.691255	3.56615	-1.28447	-5.81499	3.41318	-0.473801	1.90494	-1.0084
83	2013	-0.541417	3.58074	-1.12266	-5.71238	3.46555	-0.391712	1.73005	-0.998726
83	2014	-0.487965	3.53018	-1.11889	-5.62302	3.5072	-0.402402	1.58836	-0.973601
83	2015	-0.46438	3.47692	-1.40517	-5.54317	3.55766	-0.31554	1.37305	-0.952535
83	2016	-0.452028	3.41477	-1.65041	-5.44752	3.58507	-0.279545	1.01365	-0.933353
83	2017	-0.459002	3.4356	-1.79604	-5.32275	3.61268	-0.299076	0.973721	-0.919434
83	2018	-0.414515	3.456	-1.94302	-5.26252	3.64242	-0.287407	1.26684	-0.902673
84	2003	-1.11043	3.7462	-3.34645	-4.85454	3.47414	-1.66073	1.60533	-0.733036
84	2004	-1.08369	3.73002	-3.35668	-4.61654	3.53164	-1.42534	2.04971	-0.728288
84	2005	-1.24204	3.75677	-3.40469	-4.67605	3.5562	0.238695	2.32766	-0.728524
84	2006	-1.0363	3.83103	-3.35062	-4.65096	3.5995	-1.75013	2.38583	-0.0429872
84	2007	-0.939999	3.86262	-2.1826	-4.64713	3.64231	-2.85746	2.19771	-0.0718063
84	2008	-0.91084	3.93026	-2.08432	-4.57736	3.67959	-2.42073	1.95441	0.159851
84	2009	-0.837322	3.98806	-2.18362	-4.57749	3.70917	-2.29055	1.84011	0.274272
84	2010	-0.793846	4.04743	-2.23156	-4.66	3.71406	-2.192	1.73308	0.281156
84	2011	-0.732866	4.07363	-2.24224	-4.70389	3.75396	-2.20685	1.76651	0.318733
84	2012	-0.656329	4.09134	-1.90354	-4.67573	3.79414	-2.15931	1.8261	0.366585
84	2013	-0.548838	4.0905	-1.55103	-4.64679	3.81815	-2.15112	1.83535	0.385717
84	2014	-0.600055	4.0821	-1.20317	-4.31724	3.84203	-2.09448	1.34622	0.387888
84	2015	-0.592436	4.06251	-1.1984	-4.48541	3.8687	-2.05105	0.982322	0.396062
84	2016	-0.574591	4.05248	-1.8894	-4.54699	3.89467	-2.02859	0.750143	0.400048
84	2017	-0.514285	3.95134	-1.92677	-4.49352	3.93026	-2.00107	0.84806	0.400201
84	2018	-0.402061	3.83881	-1.37718	-4.39466	3.96291	-1.98826	0.842498	0.402302
85	2003	-1.09582	4.25334	-2.79791	-4.69962	3.99636	-0.567825	2.52943	-1.4241
85	2004	-1.1905	4.28345	-2.70945	-4.50407	4.01998	-0.558661	2.62998	-1.4031
85	2005	-1.1462	4.23989	-2.68321	-4.35322	4.03601	0.443012	2.30067	-1.4019
85	2006	-1.05449	4.25604	-2.66445	-4.2447	4.05352	1.1107	1.80471	-0.960254
85	2007	-1.0201	4.26718	-1.82467	-4.18958	4.07073	0.0524523	1.79992	-1.04944
85	2008	-0.876033	4.29483	-2.008	-4.09176	4.08766	0.197977	1.84724	-0.693685
85	2009	-0.795139	4.25929	-1.90045	-4.01214	4.09101	0.470146	0.959157	-0.562072
85	2010	-0.719415	4.30122	-1.93271	-3.94976	4.09607	0.467159	1.18786	-0.516744
85	2011	-0.70335	4.32466	-1.78325	-3.96799	4.12125	0.43084	0.978137	-0.481269
85	2012	-0.605659	4.32889	-1.81248	-3.94537	4.14329	0.441486	0.809622	-0.461928
85	2013	-0.679078	4.31174	-1.66711	-3.9372	4.14994	0.490654	0.369594	-0.462171
85	2014	-0.520275	4.29306	-1.447	-3.64997	4.15935	0.520505	0.753851	-0.448113
85	2015	-0.578154	4.269	-1.69974	-3.83928	4.17038	0.561988	0.545983	-0.445789
85	2016	-0.60689	4.25561	-1.96425	-3.78813	4.1796	0.562205	0.3179	-0.439059
85	2017	-0.582972	4.1957	-2.13184	-3.73514	4.1895	0.526744	0.825884	-0.429879
85	2018	-0.5326	4.13196	-2.23993	-3.70317	4.19855	0.579574	0.968073	-0.430456
86	2003	-1.44807	3.673	-3.55417	-5.65561	3.39787	-0.739664	0.739698	-0.542935
86	2004	-1.36472	3.65713	-3.60017	-5.22012	3.45065	-0.749472	0.85919	-0.549703
86	2005	-1.21005	3.65273	-3.90297	-5.27819	3.52665	-0.0344932	0.592971	-0.549647
86	2006	-1.0481	3.73146	-3.75736	-5.19256	3.56599	0.062386	0.339218	-0.333032
86	2007	-1.07025	3.79526	-2.92754	-4.99488	3.59533	-0.735675	0.548434	-0.283798
86	2008	-0.966162	3.88403	-2.73148	-4.97642	3.6278	-0.726998	0.594136	-0.128238
86	2009	-0.866939	3.94313	-2.49366	-4.80468	3.65815	-0.754818	0.456455	-0.0917431
86	2010	-0.821413	4.03389	-2.39287	-4.95252	3.65815	-0.799961	0.232639	-0.0114109
86	2011	-0.783384	4.09	-2.5459	-4.89955	3.68687	-0.927007	0.0854404	0.0597054
86	2012	-0.652087	4.10363	-2.39862	-4.80922	3.73115	-0.950667	0.130416	0.0680635
86	2013	-0.594224	4.09451	-1.55329	-4.76852	3.76792	-0.962233	0.207168	0.0803696
86	2014	-0.513757	4.0985	-1.5992	-4.73522	3.8031	-0.973184	0.295759	0.0994917
86	2015	-0.490392	4.08782	-1.34684	-4.74108	3.83037	-0.967319	0.36631	0.0995657
86	2016	-0.439025	4.07923	-1.36408	-4.68836	3.86071	-0.983716	0.339564	0.117965
86	2017	-0.38471	4.01809	-1.62842	-4.67996	3.89081	-0.990282	2.16351	0.122423
86	2018	-0.380803	3.95297	-1.72024	-4.66625	3.92119	-0.985986	2.37847	0.17894
87	2003	-1.13531	3.34463	-2.80142	-6.74759	3.2068	-1.4784	1.76454	-1.27778
87	2004	-1.21977	3.38777	-2.5924	-6.45383	3.2581	-1.34324	1.93427	-1.27646
87	2005	-1.15386	3.38235	-2.39404	-6.30003	3.31054	-0.940617	1.85662	-1.27641
87	2006	-1.10805	3.48738	-2.18422	-6.07898	3.3569	-1.07711	1.77743	-0.811298
87	2007	-0.998921	3.57571	-2.09793	-6.08486	3.40453	-0.749587	1.38804	-0.584079
87	2008	-0.96733	3.53835	-1.85503	-6.7799	3.44042	-0.730837	1.36581	-0.352725
87	2009	-0.697373	3.52223	-1.4309	-6.68056	3.49043	-0.62358	1.54707	-0.114708
87	2010	-0.698207	3.66459	-1.84055	-6.73694	3.49582	-0.667442	1.47241	-0.0876047
87	2011	-0.624609	3.79885	-1.71737	-6.65082	3.54569	-0.734883	1.55918	-0.0477586
87	2012	-0.549685	3.85015	-1.72275	-6.26883	3.5951	-0.772683	1.51701	0.0533985
87	2013	-0.472014	3.87349	-1.49895	-5.89422	3.63231	-0.758465	1.43051	0.107932
87	2014	-0.490931	3.8643	-1.51567	-5.35463	3.67199	-0.751347	1.52007	0.1796
87	2015	-0.440515	3.85355	-1.75819	-5.45597	3.70942	-0.726325	1.69768	0.18888
87	2016	-0.479695	3.84117	-1.75448	-5.44937	3.74715	-0.731791	1.66895	0.19532
87	2017	-0.470739	3.821	-2.00823	-5.38666	3.78373	-0.758565	1.6209	0.200849
87	2018	-0.437668	3.80042	-2.20595	-5.30572	3.82057	-0.779436	1.61767	0.201905
88	2003	-1.19335	3.39216	-3.3397	-4.79501	3.06339	-2.82206	1.34389	-0.81404
88	2004	-1.23796	3.43785	-3.36063	-4.96092	3.24259	-2.21082	1.36382	-0.81097
88	2005	-1.29045	3.51868	-3.36739	-4.93353	3.33932	-2.34952	1.45678	-0.81097
88	2006	-1.12562	3.66202	-3.35863	-5.09905	3.40453	-1.21708	1.47378	-0.104746
88	2007	-1.0429	3.68688	-2.49664	-4.75027	3.46574	-0.96644	1.54984	-0.00667339
88	2008	-0.893822	3.75091	-2.32756	-4.7508	3.52636	-0.781401	1.60537	0.260099
88	2009	-0.792069	3.82319	-2.27908	-4.66373	3.57711	-0.66318	1.64929	0.443697
88	2010	-0.791685	3.88177	-2.32275	-4.92537	3.58074	-0.644806	1.68845	0.444627
88	2011	-0.754662	3.92967	-2.3013	-4.87876	3.62567	-0.695802	1.68398	0.485749
88	2012	-0.626007	3.94449	-2.30365	-4.80399	3.67224	-0.687392	1.83533	0.499674
88	2013	-0.623336	3.94816	-2.27787	-4.73581	3.71089	-0.680151	1.14261	0.538569
88	2014	-0.61068	3.92197	-2.45441	-4.68512	3.74786	-0.64291	0.186367	0.587225
88	2015	-0.551549	3.88937	-2.14437	-4.64001	3.78009	-0.599574	-0.183709	0.589584
88	2016	-0.506665	3.82994	-2.36983	-4.61518	3.80822	-0.593438	-0.435138	0.593974
88	2017	-0.421226	3.77437	-2.55476	-4.56734	3.83881	-0.611296	1.94149	0.592823
88	2018	-0.420786	3.71552	-2.32743	-4.55937	3.87411	-0.626935	-0.684363	0.59802
89	2003	-1.35171	3.60414	-3.99073	-7.12347	2.89037	-1.94125	-0.525566	-0.982933
89	2004	-1.35211	3.61926	-3.63337	-7.27711	2.98568	0.219547	-0.351345	-0.977053
89	2005	-1.28522	3.61577	-3.50111	-7.19812	3.05871	0.242093	-0.0745246	-0.970126
89	2006	-1.09087	3.65196	-3.29502	-7.06901	3.13549	-3.02427	-0.296311	0.0933881
89	2007	-1.03565	3.65919	-3.31591	-7.03639	3.25037	-1.67101	-0.357055	0.228677
89	2008	-0.983836	3.70081	-3.07299	-7.10644	3.3635	-1.54339	0.586729	0.35647
89	2009	-0.798454	3.79391	-3.04427	-7.02768	3.48523	-1.26204	1.10714	0.37949
89	2010	-0.809011	3.8766	-2.95457	-6.75702	3.48768	-1.23445	1.30533	0.390858
89	2011	-0.71699	3.93925	-2.83186	-6.72935	3.53544	-1.22805	1.47417	0.418549
89	2012	-0.597497	3.95508	-2.55863	-6.54703	3.58629	-1.20781	1.84459	0.432986
89	2013	-0.628035	3.95852	-2.45066	-6.38363	3.63231	-1.16716	1.99612	0.458444
89	2014	-0.539735	3.961	-2.47574	-6.30833	3.67377	-1.14488	2.00195	0.491495
89	2015	-0.429044	3.94604	-2.33545	-6.29915	3.7104	-1.12335	1.88908	0.551404
89	2016	-0.48644	3.9443	-2.58813	-6.23352	3.74762	-1.09654	1.14152	0.665476
89	2017	-0.501618	3.88824	-2.95533	-6.12853	3.78237	-1.09097	0.533787	0.699359
89	2018	-0.467003	3.82886	-2.89034	-5.8286	3.79549	-1.07249	0.778516	0.782692
90	2003	-1.3213	3.53922	-3.40528	-7.24178	2.93432	-3.60884	-1.42701	-0.742504
90	2004	-1.1469	3.54183	-3.50819	-7.11569	3.02042	-1.54976	-1.43865	-0.741998
90	2005	-1.08744	3.51957	-3.50333	-6.94668	3.23868	-0.0642836	-1.24507	-0.74196
90	2006	-1.00218	3.62087	-3.60829	-5.9308	3.29953	-0.413898	-1.09576	-0.61866
90	2007	-0.93864	3.66663	-2.41907	-5.73292	3.36038	-1.29003	-0.580891	-0.349613
90	2008	-0.844136	3.70574	-2.41624	-5.87434	3.43399	-1.60331	-0.0452298	-0.114504
90	2009	-0.849417	3.81242	-2.37097	-5.65086	3.48523	-1.03238	-0.163154	0.0860013
90	2010	-0.776853	3.91202	-2.41911	-5.90725	3.48757	-1.10599	-0.537459	0.10292
90	2011	-0.745959	3.96291	-2.36081	-5.9042	3.53548	-1.02942	-0.0277594	0.142125
90	2012	-0.594659	3.97594	-2.20808	-5.86223	3.58635	-1.01823	0.0184788	0.152354
90	2013	-0.571545	3.97293	-2.19679	-5.77483	3.63231	-0.939654	0.446608	0.159116
90	2014	-0.590119	3.95795	-2.22787	-5.73598	3.67351	-0.906118	0.39356	0.162248
90	2015	-0.53294	3.88527	-2.12839	-5.68343	3.7104	-0.786851	0.536304	0.164909
90	2016	-0.458875	3.7269	-2.15931	-5.66731	3.74762	-0.759536	-0.309736	0.165523
90	2017	-0.463302	3.65429	-2.2746	-5.61217	3.78237	-0.754758	-1.22245	0.165727
90	2018	-0.467471	3.57599	-2.39479	-5.53938	3.81815	-0.737314	-1.08158	0.165489
91	2003	-1.23946	3.90822	-2.22351	-4.66956	3.20017	-0.198714	-0.136503	-1.73746
91	2004	-1.10829	3.93398	-2.09349	-4.64826	3.32143	-0.67821	0.103352	-1.73073
91	2005	-1.11403	3.80577	-1.74952	-4.57958	3.37759	-1.9789	-0.235397	-1.75087
91	2006	-1.03223	3.83622	-1.54199	-4.46002	3.43721	-1.45862	-1.05102	-1.6923
91	2007	-0.905329	3.86472	-1.76557	-3.55441	3.47816	-1.84862	-0.714207	-1.29743
91	2008	-0.798227	3.91582	-1.53675	-3.61616	3.50856	-2.32451	-0.0906734	-1.10267
91	2009	-0.799015	3.95047	-1.91827	-3.44228	3.54385	-1.9938	-1.30627	-1.05444
91	2010	-0.750874	4.00879	-1.90555	-3.70778	3.54434	-2.19506	-1.15543	-1.00081
91	2011	-0.747663	4.04708	-1.04027	-3.6792	3.59896	-2.18168	-0.508228	-0.930625
91	2012	-0.571032	4.0721	-0.434477	-3.63798	3.64535	-2.25932	-0.390087	-0.898446
91	2013	-0.700724	4.05144	-1.19446	-3.6106	3.68387	-2.17848	0.0202634	-0.892224
91	2014	-0.534248	4.04533	-0.3154	-3.56973	3.72086	-2.21238	0.0221052	-0.872787
91	2015	-0.534462	4.02356	-0.718943	-3.50703	3.75068	-2.20267	-0.0202994	-0.859356
91	2016	-0.55813	3.978	-1.75565	-3.47022	3.78305	-2.21753	-0.569551	-0.843009
91	2017	-0.54801	3.91512	-1.33402	-3.43577	3.81441	-2.24358	-0.701193	-0.821017
91	2018	-0.489908	3.84802	-1.43857	-3.39362	3.84695	-2.25117	-0.429275	-0.807295
92	2003	-1.30359	4.05595	-3.52161	-6.32705	3.09104	0.382466	2.37134	-1.08469
92	2004	-1.29567	4.11333	-3.10246	-6.27605	3.13549	-0.100052	2.19517	-0.884914
92	2005	-1.25655	4.04112	-2.75213	-6.55185	3.25694	0.24797	1.70473	-0.860221
92	2006	-1.18649	4.07567	-2.55692	-6.32679	3.30322	0.0865139	2.39966	0.0843485
92	2007	-1.04449	4.0692	-2.26041	-6.19319	3.43399	1.05035	2.33043	0.103082
92	2008	-1.04216	4.14393	-2.18851	-5.90604	3.43399	1.01624	2.03809	0.102268
92	2009	-1.07488	4.10677	-2.09216	-6.07173	3.49651	1.26075	1.78366	0.132135
92	2010	-0.952999	4.1038	-2.09132	-5.75517	3.55535	1.28191	1.45125	0.156368
92	2011	-0.820696	4.13788	-2.05539	-6.07136	3.63759	1.27804	2.16355	0.182937
92	2012	-0.647572	4.113	-2.01082	-5.89895	3.71357	1.2302	1.8559	0.19608
92	2013	-0.543998	4.04498	-1.98405	-5.82598	3.7495	1.19082	1.2487	0.209261
92	2014	-0.496863	3.996	-2.0461	-5.77217	3.79549	1.13459	1.58831	0.26325
92	2015	-0.51063	3.93437	-1.28925	-5.70697	3.82864	1.09936	0.688786	0.320848
92	2016	-0.398092	3.91681	-0.980215	-5.51904	3.8712	1.10194	0.307567	0.337986
92	2017	-0.412644	3.90066	-0.866293	-5.30365	3.90197	1.0819	0.424052	0.361134
92	2018	-0.402248	3.88424	-0.909995	-5.17587	3.94158	1.11744	-0.124233	0.364209
93	2003	-1.35217	3.73981	-1.67437	-5.42406	3.10906	-0.529849	1.56183	-1.47331
93	2004	-1.28164	3.7723	-1.65477	-5.82503	3.14415	-0.312172	1.48246	-1.50878
93	2005	-1.32734	3.65247	-1.73256	-5.82436	3.20275	-0.265485	1.36253	-1.04012
93	2006	-1.1142	3.68487	-1.75197	-5.8008	3.23475	0.320047	1.30378	-0.443922
93	2007	-1.02538	3.68988	-1.66829	-5.83962	3.31419	-0.549031	1.46529	-0.0985852
93	2008	-1.0894	3.64021	-1.61932	-5.75747	3.34639	-0.724337	1.58914	-0.366419
93	2009	-1.01374	3.5653	-1.59651	-5.56964	3.38777	-0.318173	1.41809	-0.0315712
93	2010	-0.86531	3.63838	-1.48286	-5.48985	3.40246	-0.370642	1.3308	-0.0153202
93	2011	-0.795313	3.67478	-1.36643	-5.40774	3.45347	-0.318481	1.22032	-0.00419992
93	2012	-0.675675	3.65997	-1.39226	-5.3783	3.47352	-0.403368	1.1362	0.0423998
93	2013	-0.627322	3.64597	-1.41504	-5.38495	3.58934	-0.440962	-0.817378	0.332937
93	2014	-0.56791	3.59649	-1.45009	-5.39726	3.6577	-0.523031	0.55794	0.391704
93	2015	-0.485655	3.50255	-1.25994	-5.36523	3.72516	-0.59198	0.298502	0.391704
93	2016	-0.469651	3.47754	-1.28206	-5.25379	3.80239	-0.612855	0.491544	0.393084
93	2017	-0.445017	3.47352	-1.11336	-5.16659	3.85885	-0.655824	0.601517	0.401625
93	2018	-0.423538	3.46948	-0.875262	-5.0621	3.90703	-0.632359	0.683221	0.400038
94	2003	-1.17578	3.91621	-3.95043	-7.03346	3.26957	0.272976	0.875641	-0.694393
94	2004	-1.18346	3.95124	-3.51873	-6.8228	3.32504	-0.726749	1.05848	-0.692178
94	2005	-1.14498	3.92039	-3.06519	-6.29523	3.37759	-2.43779	0.908704	-0.687001
94	2006	-1.12808	3.9875	-2.72415	-6.26051	3.41773	-3.45659	0.672433	-0.382365
94	2007	-0.988519	3.99857	-2.50695	-6.15763	3.44681	-1.43581	0.294943	-0.358218
94	2008	-0.997395	3.98527	-2.47793	-5.95246	3.49043	-1.44161	0.425956	-0.353704
94	2009	-0.7932	3.94816	-2.31221	-5.79212	3.53223	-1.10422	0.175839	-0.352837
94	2010	-0.775392	3.95833	-1.93867	-5.67629	3.56812	-1.07312	0.380968	-0.349508
94	2011	-0.772589	3.97931	-2.08276	-5.53664	3.62699	-1.03336	-0.0714107	-0.346682
94	2012	-0.595541	3.97142	-1.67394	-5.49567	3.69794	-1.03744	0.250745	-0.299282
94	2013	-0.508885	3.96897	-1.81836	-5.59611	3.72803	-1.01188	0.372198	-0.282885
94	2014	-0.582042	3.92967	-2.10129	-5.58138	3.75854	-0.937148	0.50967	-0.252813
94	2015	-0.536388	3.93261	-1.93398	-5.74057	3.79738	-0.82571	0.74837	-0.190313
94	2016	-0.442374	3.9056	-1.9339	-5.47951	3.81944	-0.803167	0.857563	-0.178241
94	2017	-0.415853	3.78748	-1.94542	-5.42217	3.85592	-0.802244	1.10843	-0.152677
94	2018	-0.465923	3.65351	-2.61346	-5.32772	3.8805	-0.757892	1.33232	-0.145456
95	2003	-1.30028	3.00914	-1.61633	-7.01835	2.58022	-1.1621	1.7682	-0.680748
95	2004	-1.20364	3.08374	-1.66104	-6.67672	2.68102	-1.67618	1.80542	-0.679065
95	2005	-1.015	3.19826	-1.78313	-6.4173	2.76001	-1.95157	1.92476	-0.676632
95	2006	-1.03187	3.28054	-1.89089	-6.26713	2.85071	-0.345879	1.83057	-0.533678
95	2007	-0.975589	3.33399	-2.01169	-6.13496	2.91777	0.157098	1.8458	-0.531943
95	2008	-0.917609	3.35131	-2.1908	-6.01899	2.97553	0.345635	1.4755	-0.533418
95	2009	-0.846713	3.35166	-1.8857	-5.49302	3.03495	0.498722	1.16503	-0.52357
95	2010	-0.792167	3.42978	-2.04872	-5.6622	3.10324	0.548139	1.61728	-0.516776
95	2011	-0.76401	3.46917	-1.51075	-5.02548	3.22322	0.525649	1.34657	-0.466598
95	2012	-0.532995	3.53631	-1.56139	-5.53624	3.32628	0.476608	0.859418	-0.441261
95	2013	-0.509416	3.54154	-1.6415	-5.4446	3.36775	0.466044	1.01818	-0.420809
95	2014	-0.522142	3.55506	-1.87184	-5.40153	3.4114	0.473722	1.18971	-0.405949
95	2015	-0.455968	3.54962	-1.75802	-5.34517	3.46583	0.481042	1.00459	-0.367972
95	2016	-0.447277	3.5522	-1.86344	-5.30841	3.5207	0.469503	1.05795	-0.373763
95	2017	-0.450429	3.59704	-2.09013	-5.26313	3.57494	0.454184	1.15453	-0.348048
95	2018	-0.470396	3.63995	-2.1589	-5.16152	3.6068	0.449684	1.32107	-0.333939
96	2003	-1.17103	3.39417	-3.16627	-7.31168	2.5177	-5.55293	-1.36534	-0.615088
96	2004	-1.08374	3.49984	-2.783	-7.27111	2.58022	-0.690195	-1.2889	-0.608281
96	2005	-1.19126	3.62993	-2.78606	-7.2892	2.68102	-0.801687	-1.31131	-0.608281
96	2006	-1.16182	3.73433	-2.53492	-7.30129	2.76001	-0.113579	-1.41521	-0.48096
96	2007	-1.07526	3.76954	-2.1076	-7.18784	2.85071	-1.90521	-1.1468	-0.468916
96	2008	-0.935425	3.75887	-2.10368	-7.01224	2.91235	-2.32705	-1.71293	-0.456698
96	2009	-0.897599	3.70451	-1.8892	-6.91768	2.97553	-2.32771	-1.54768	-0.439447
96	2010	-0.823788	3.82973	-1.46886	-6.87342	3.01798	-2.12549	-1.38419	-0.372171
96	2011	-0.727625	3.86974	-1.46322	-6.88641	3.1175	-2.16937	-2.51193	-0.391571
96	2012	-0.67293	3.88588	-1.53163	-6.8837	3.22039	-2.14391	-3.53011	-0.39253
96	2013	-0.534059	3.91701	-1.64447	-6.78681	3.26604	-2.14485	-2.28119	-0.37065
96	2014	-0.622575	3.88445	-1.95992	-6.66515	3.3139	-2.06078	-0.533617	-0.339757
96	2015	-0.578352	3.77276	-2.2399	-6.44317	3.37382	-2.0071	-2.7243	-0.305936
96	2016	-0.589465	3.73933	-2.24353	-6.29448	3.44963	-1.9787	-2.90181	-0.279824
96	2017	-0.494094	3.77034	-2.17113	-6.16328	3.50782	-1.97141	-3.19716	-0.265526
96	2018	-0.452587	3.80042	-2.20788	-6.03295	3.54257	-1.95135	-2.41032	-0.0542931
97	2003	-1.25334	3.39953	-1.93248	-5.91509	2.91235	-1.87968	-0.0623841	-1.20361
97	2004	-1.03933	3.45884	-1.49852	-5.18814	2.96011	-0.54916	0.747842	-1.1871
97	2005	-1.00878	3.32755	-1.2782	-4.93071	3.02042	-1.51437	0.767046	-1.1871
97	2006	-0.948303	3.45221	-1.24704	-4.69979	3.07269	-2.13957	0.501135	-1.27808
97	2007	-0.923975	3.49802	-1.13252	-4.59321	3.14415	-0.773614	0.43017	-1.27774
97	2008	-0.890872	3.55019	-1.17426	-4.41859	3.19048	-0.786216	1.14943	-1.26849
97	2009	-0.953726	3.5995	-1.26527	-4.32747	3.25037	-0.559329	1.57619	-1.24792
97	2010	-0.832178	3.64649	-1.14726	-4.32742	3.30505	-0.569516	0.579899	-1.24325
97	2011	-0.780905	3.73002	-0.965825	-4.15559	3.34037	-0.573493	0.806205	-1.1648
97	2012	-0.652147	3.74431	-1.12986	-4.57782	3.44865	-0.610841	0.924761	-1.14269
97	2013	-0.436198	3.81309	-1.02537	-3.93723	3.48505	-0.626337	1.01638	-1.11328
97	2014	-0.544198	3.76259	-1.19071	-3.9332	3.52289	-0.565937	0.707003	-1.08541
97	2015	-0.491642	3.68336	-1.16485	-3.91883	3.57305	-0.558017	-0.0717309	-1.07488
97	2016	-0.440469	3.66125	-1.07756	-3.88873	3.62252	-0.530812	0.393286	-1.04061
97	2017	-0.456392	3.66574	-1.21073	-3.99979	3.66931	-0.535791	-0.0579438	-0.966243
97	2018	-0.338956	3.67021	-1.18541	-4.02865	3.69962	-0.489375	-0.25004	-0.884284
98	2003	-1.11263	3.43689	-2.88402	-7.03206	3.02529	-1.37291	0.716823	-0.77473
98	2004	-1.06381	3.51631	-2.65466	-7.09031	3.08649	-1.37608	0.713012	-0.775833
98	2005	-1.24512	3.42654	-2.62235	-6.99567	3.14415	-1.85964	1.2881	-0.774681
98	2006	-1.1985	3.50104	-2.52178	-6.46003	3.19458	-1.81725	0.885216	-0.573536
98	2007	-1.08034	3.49802	-1.81775	-6.12092	3.25037	-1.89847	0.82948	-0.58484
98	2008	-1.10124	3.48951	-2.21871	-5.3942	3.30322	-1.90771	0.952475	-0.580011
98	2009	-0.883341	3.47569	-2.32451	-6.10502	3.34286	-1.96331	0.844394	-0.569555
98	2010	-0.872749	3.55849	-1.90657	-6.02756	3.36902	-2.04241	1.07425	-0.555141
98	2011	-0.743004	3.64284	-1.68602	-5.96658	3.42088	-2.18999	1.30682	-0.524984
98	2012	-0.671459	3.75303	-2.21497	-6.02467	3.48812	-2.36798	1.11879	-0.513854
98	2013	-0.582423	3.74289	-1.93724	-6.04071	3.52296	-2.46182	1.32545	-0.463769
98	2014	-0.575123	3.7549	-2.01098	-6.10725	3.56044	-2.50453	1.12402	-0.406143
98	2015	-0.550953	3.52105	-2.03527	-5.9498	3.60732	-2.51848	1.69249	-0.365927
98	2016	-0.5476	3.51839	-2.31541	-5.80283	3.66275	-2.55109	2.08184	-0.362863
98	2017	-0.511249	3.5015	-2.28139	-5.61757	3.70712	-2.58746	1.99382	-0.354017
98	2018	-0.523969	3.48431	-2.22096	-5.41985	3.73568	-2.57618	2.0502	-0.321554
99	2003	-1.2705	3.8664	-4.02847	-6.71042	3.7612	0.531057	-0.143631	-0.725611
99	2004	-1.1776	3.92375	-3.71123	-6.57266	3.80666	0.283778	1.24236	-0.652263
99	2005	-1.14396	3.95086	-3.7348	-6.46192	3.85685	0.456864	1.40044	-0.638023
99	2006	-0.987616	4.01386	-3.54679	-5.90009	3.85571	0.286982	0.482709	0.126611
99	2007	-0.97938	4.05178	-2.43596	-5.92425	3.86324	-0.307465	0.695561	-0.179852
99	2008	-0.923976	4.09184	-2.1864	-5.9266	3.85717	-0.694729	0.243712	-0.197898
99	2009	-0.807104	4.11202	-2.06328	-5.38841	3.87343	-0.649214	-1.15202	-0.124665
99	2010	-0.745716	4.1281	-2.12999	-5.40571	3.88401	-0.854904	-1.73336	-0.0976054
99	2011	-0.597336	4.15356	-2.13038	-5.65784	3.9347	-0.94901	-1.27289	-0.0865899
99	2012	-0.490168	4.16976	-1.97961	-5.74373	3.97296	-1.07387	-1.24907	-0.046233
99	2013	-0.468897	4.2017	-2.02192	-5.5457	3.97815	-1.15397	-1.16416	-0.0402686
99	2014	-0.431038	4.14266	-1.88783	-5.85289	3.97082	-1.12156	-0.86847	-0.0441401
99	2015	-0.420422	4.08295	-1.53362	-5.62816	3.93285	-1.05576	-0.783978	0.0047958
99	2016	-0.448043	3.94932	-1.47583	-5.21564	3.92274	-0.969449	-0.373713	0.0250502
99	2017	-0.404388	3.86168	-1.4936	-5.51966	3.92883	-1.02908	-0.00737169	0.0290552
99	2018	-0.407684	3.76561	-1.54681	-4.70154	3.93183	-0.923779	-0.0877948	0.0740593
100	2003	-1.10459	3.92277	-3.42963	-5.59977	3.50255	0.613192	2.01401	-1.39625
100	2004	-1.012	3.97293	-3.5148	-5.34466	3.53806	-0.304062	2.13543	-1.34448
100	2005	-0.981054	4.05716	-3.65807	-5.00446	3.57235	-0.0574145	2.13755	-1.29265
100	2006	-0.950967	4.0721	-3.61636	-5.13994	3.6055	-0.0332344	2.34109	-0.8509
100	2007	-0.863969	4.08109	-2.23472	-5.09557	3.63759	-0.0964901	2.21121	-0.395418
100	2008	-0.878285	4.0995	-2.21504	-4.92196	3.67377	-0.180114	1.50432	-0.382347
100	2009	-0.819976	4.10907	-2.19209	-4.98507	3.69138	-0.194976	1.3539	-0.251307
100	2010	-0.804594	4.14234	-2.03756	-4.92907	3.72304	-0.288398	1.42455	-0.240515
100	2011	-0.728571	4.15466	-2.21584	-4.92012	3.76213	-0.386255	1.50835	-0.210637
100	2012	-0.597962	4.17731	-2.10307	-4.85715	3.81991	-0.460941	1.23056	-0.188611
100	2013	-0.540412	4.18692	-2.06042	-4.64566	3.85015	-0.503517	1.26838	-0.13063
100	2014	-0.477915	4.15904	-1.91644	-4.76438	3.8712	-0.494432	1.16048	-0.12827
100	2015	-0.54602	4.15654	-2.19033	-4.75007	3.89325	-0.513563	1.09824	-0.120009
100	2016	-0.503249	4.1512	-1.72595	-4.7845	3.9275	-0.529968	1.19161	-0.103951
100	2017	-0.481541	4.14962	-1.62841	-4.71682	3.95355	-0.592816	1.00788	-0.0896535
100	2018	-0.509965	4.14804	-0.99418	-4.69371	3.97349	-0.5766	1.02971	-0.0815725
101	2003	-1.05408	3.75747	-4.71738	-4.47497	3.50856	-0.657707	2.08217	-0.834951
101	2004	-1.07407	3.77368	-3.6683	-4.26077	3.54385	-2.37313	1.8295	-0.778911
101	2005	-1.09126	3.79594	-3.20058	-4.26893	3.57906	-0.776817	1.6012	-0.764904
101	2006	-1.02955	3.80644	-3.08042	-4.18543	3.59457	-0.783036	1.59113	0.106782
101	2007	-0.871864	3.81837	-2.70012	-4.10064	3.62434	-2.6248	1.60247	0.284834
101	2008	-0.839208	3.89691	-2.62869	-4.11453	3.65325	-2.63707	1.21948	0.337844
101	2009	-0.825309	3.906	-2.48198	-4.0416	3.67377	-2.04797	0.719634	0.384453
101	2010	-0.759617	3.9547	-2.59235	-3.82777	3.70377	-2.05932	0.7408	0.399366
101	2011	-0.743415	3.99618	-2.64833	-3.91368	3.75091	-1.98029	0.794307	0.408307
101	2012	-0.578181	4.02034	-2.5363	-3.80346	3.81132	-1.95781	0.552074	0.413239
101	2013	-0.561521	4.05785	-2.5536	-3.78772	3.84053	-1.94723	0.700405	0.413502
101	2014	-0.571639	4.07278	-2.77624	-3.76606	3.86556	-1.92619	0.532618	0.420241
101	2015	-0.585976	4.05248	-2.91277	-3.71306	3.89386	-1.83551	0.283937	0.434403
101	2016	-0.58076	4.05924	-2.47282	-3.69811	3.92868	-1.83265	0.246261	0.440753
101	2017	-0.527605	4.05057	-2.08332	-3.60461	3.91721	-1.71105	0.500834	0.510373
101	2018	-0.534714	4.04182	-2.0985	-3.58723	3.93711	-1.63761	-1.3485	0.535392
102	2003	-1.31686	3.68211	-4.36038	-5.53132	3.44681	-0.824963	0.132783	-0.876474
102	2004	-1.32673	3.75185	-3.57412	-6.1765	3.47197	-0.92064	0.699409	-0.846917
102	2005	-1.17704	3.83276	-3.0799	-5.96323	3.50856	-0.391969	0.94047	-0.792654
102	2006	-1.0609	3.82994	-2.85957	-5.90074	3.54096	-0.499709	0.975325	-0.0952264
102	2007	-0.988982	3.83751	-2.70789	-5.8921	3.58074	-0.826818	0.981037	0.118612
102	2008	-0.776539	3.78601	-2.46741	-5.88806	3.627	-1.01277	0.531229	0.268958
102	2009	-0.78099	3.86598	-2.62804	-5.87124	3.64284	-1.25242	0.181443	0.280576
102	2010	-0.807427	3.8965	-2.6915	-5.84562	3.67883	-1.46504	0.357533	0.299264
102	2011	-0.725996	3.96991	-2.57118	-5.81157	3.69883	-1.68519	0.087619	0.30197
102	2012	-0.611411	3.96897	-2.3548	-5.81038	3.72569	-1.79748	0.244013	0.319205
102	2013	-0.536531	4.00897	-2.07628	-5.80296	3.74479	-1.93374	0.110829	0.325208
102	2014	-0.547914	3.96594	-1.7214	-5.92497	3.77046	-1.97964	-0.0048652	0.337255
102	2015	-0.564583	3.91562	-1.72722	-5.83964	3.80221	-1.99531	-0.331115	0.350304
102	2016	-0.553864	3.82929	-1.68332	-5.83399	3.83945	-1.99815	-0.205001	0.370778
102	2017	-0.520249	3.78442	-1.77553	-5.83219	3.85439	-2.09148	-0.217899	0.382942
102	2018	-0.493113	3.73743	-1.78887	-5.80184	3.88156	-2.14516	-0.175788	0.39924
103	2003	-1.03296	4.12034	-2.61504	-5.60042	3.74715	-0.203617	-2.96197	-1.96827
103	2004	-0.986145	4.21435	-1.78632	-5.3536	3.77506	-0.0655333	-1.45641	-1.94591
103	2005	-0.961031	4.34316	-1.87317	-5.05904	3.80221	0.36001	-1.25095	-1.91355
103	2006	-0.905528	4.3645	-1.70443	-5.04408	3.83298	0.994134	-1.46838	-0.98421
103	2007	-0.76697	4.39556	-1.80522	-4.9414	3.85651	0.328857	-1.33341	-1.07806
103	2008	-0.801515	4.39074	-1.68691	-4.84889	3.88362	0.506949	-1.40027	-1.02333
103	2009	-0.741446	4.26042	-1.57166	-4.51527	3.90399	0.361247	-1.55968	-0.949074
103	2010	-0.741389	4.27347	-1.66305	-4.56032	3.9279	0.323131	-1.76101	-0.908813
103	2011	-0.686507	4.29374	-1.79542	-4.55538	3.957	0.0664141	-2.10071	-0.856106
103	2012	-0.5986	4.29797	-1.77791	-4.39502	3.97406	0.0205154	-2.42329	-0.793165
103	2013	-0.539113	4.27986	-1.89825	-4.48789	3.98954	-0.0323878	-2.64683	-0.775345
103	2014	-0.47374	4.24707	-1.76995	-4.50936	4.02213	0.000816758	-2.48065	-0.772254
103	2015	-0.488297	4.12665	-1.67693	-4.56607	4.04865	0.170687	-0.56143	-0.742655
103	2016	-0.527643	3.97067	-1.47899	-4.62882	4.07906	0.31512	-2.00189	-0.732433
103	2017	-0.524405	4.02909	-1.78748	-4.32097	4.10743	0.187671	-1.92321	-0.71259
103	2018	-0.479942	4.08429	-1.9344	-4.5576	4.13212	0.0159406	-1.65107	-0.710799
104	2003	-0.927646	4.04323	-2.48826	-5.37384	3.6763	-2.64561	0.86037	-1.8837
104	2004	-0.96437	4.12907	-1.98229	-5.15433	3.69635	-0.196034	0.830155	-1.78012
104	2005	-1.07289	4.13421	-1.90497	-5.07923	3.71844	-0.851306	-0.716151	-1.75234
104	2006	-1.10319	4.22215	-1.778	-4.98255	3.75185	-0.573679	-0.884868	-1.0332
104	2007	-0.977506	4.31335	-1.81489	-5.2681	3.77963	-0.853089	-0.506525	-1.07192
104	2008	-0.833986	4.36501	-1.7488	-5.11445	3.81771	-0.993261	-1.07047	-0.812842
104	2009	-0.840296	4.19117	-1.71691	-5.54902	3.83298	-1.11204	-1.64656	-0.684147
104	2010	-0.787942	4.22888	-1.69402	-5.51388	3.85883	-1.24745	-1.17635	-0.666742
104	2011	-0.708708	4.26395	-1.85782	-5.62362	3.8828	-1.39765	-1.26191	-0.622116
104	2012	-0.666248	4.27986	-1.71255	-5.47459	3.93847	-1.43128	-2.21449	-0.521513
104	2013	-0.606592	4.24492	-1.7478	-5.45155	3.96632	-1.39817	-2.29945	-0.47222
104	2014	-0.510456	4.20975	-1.72116	-5.41426	3.98639	-1.32966	-2.29909	-0.450488
104	2015	-0.671209	4.13453	-2.57651	-5.38806	4.00733	-1.13888	-2.57746	-0.420854
104	2016	-0.554559	4.10446	-1.59042	-5.39274	4.02981	-1.11674	-1.05213	-0.394113
104	2017	-0.512048	4.12253	-1.69876	-5.28183	4.05595	-1.22484	-0.946987	-0.379025
104	2018	-0.431426	4.14027	-1.82809	-5.45084	4.07652	-1.30561	-1.65635	-0.379207
105	2003	-1.36465	4.27319	-2.9376	-5.56316	4.01096	0.550749	3.7696	-2.37676
105	2004	-1.22208	4.38627	-3.01851	-5.48042	4.03069	0.842168	3.99946	-2.4392
105	2005	-1.1188	4.34666	-3.09806	-5.40113	4.05352	0.550388	4.32178	-2.39781
105	2006	-0.974396	4.39012	-3.15303	-5.30668	4.0656	1.0957	4.5288	-1.55061
105	2007	-0.816356	4.43545	-3.31592	-5.27162	4.08598	0.822324	4.71085	-1.49195
105	2008	-0.874985	4.3947	-3.25382	-5.17981	4.09767	1.23006	4.77263	-1.55061
105	2009	-0.844345	4.38128	-2.77438	-5.11013	4.11087	1.34081	4.39009	-1.54533
105	2010	-0.722222	4.37311	-2.10774	-5.08486	4.12873	1.44249	4.98208	-1.48279
105	2011	-0.707861	4.36144	-2.75266	-4.93881	4.14472	1.45002	4.79717	-1.40234
105	2012	-0.646656	4.3281	-2.54497	-4.95392	4.16091	1.52973	4.49029	-1.26196
105	2013	-0.587047	4.28593	-2.39625	-4.94194	4.18327	1.58943	4.53015	-1.20408
105	2014	-0.479645	4.19223	-2.06619	-5.0733	4.2035	1.66967	3.79808	-1.15294
105	2015	-0.430289	4.06406	-2.40283	-4.92933	4.21892	1.88311	3.40695	-1.14188
105	2016	-0.449721	3.91422	-2.64541	-4.93186	4.23541	2.03972	3.61028	-1.13005
105	2017	-0.465813	3.95681	-2.52146	-5.0484	4.24978	2.03463	3.68102	-1.08211
105	2018	-0.386603	3.99765	-2.28808	-4.99149	4.25519	1.9386	3.90383	-1.13048
106	2003	-1.35883	3.96424	-2.07626	-7.50457	3.30689	-2.83754	2.01589	-1.99319
106	2004	-1.22482	4.00715	-2.15651	-7.38247	3.35341	-1.56895	2.41908	-2.00365
106	2005	-1.16878	3.92237	-2.25812	-7.34535	3.40419	-0.456938	2.31655	-1.98181
106	2006	-1.13237	3.9936	-2.25921	-7.2561	3.5172	0.482916	2.60346	-0.871149
106	2007	-0.946653	4.01764	-2.2607	-7.30189	3.53835	0.496613	2.79977	-0.839358
106	2008	-0.949878	4.03247	-2.16078	-7.44645	3.56105	0.691419	2.62061	-0.823726
106	2009	-0.891063	4.01205	-2.17945	-7.4087	3.56981	0.771827	2.20724	-0.798308
106	2010	-0.793598	4.00715	-2.35294	-7.13515	3.67579	0.811723	2.29747	-0.791436
106	2011	-0.60893	4.05057	-1.96198	-7.20252	3.7013	0.756185	2.7997	-0.776932
106	2012	-0.534778	4.04848	-1.87125	-6.39466	3.72666	0.74989	2.03897	-0.63402
106	2013	-0.544587	4.00058	-1.9445	-6.69392	3.76653	0.793016	2.34568	-0.627718
106	2014	-0.421253	3.91999	-1.68503	-6.51265	3.80511	0.932708	2.31541	-0.591157
106	2015	-0.428289	3.80064	-1.92138	-6.39616	3.8401	1.05404	1.29564	-0.551333
106	2016	-0.367515	3.69586	-1.62255	-6.20422	3.86932	1.12196	1.9144	-0.526089
106	2017	-0.404246	3.71418	-1.76702	-6.18138	3.89833	1.18234	2.52175	-0.532426
106	2018	-0.345117	3.73218	-2.10413	-6.09244	3.92435	1.12681	2.21266	-0.468621
107	2003	-1.21244	3.50856	-2.3249	-6.09534	2.92316	-0.685077	-1.84458	-2.32412
107	2004	-1.20732	3.53515	-2.38614	-6.09364	2.98568	-0.463412	-2.57163	-2.31616
107	2005	-1.03388	3.46886	-2.51777	-6.44408	3.04927	0.358709	-3.88291	-2.30883
107	2006	-1.06549	3.5522	-2.56864	-6.443	3.10459	0.57422	-3.50012	-1.39166
107	2007	-0.954821	3.56953	-2.58417	-6.56765	3.16125	-0.3465	-3.54819	-1.37427
107	2008	-0.913346	3.60577	-2.65978	-6.55529	3.21084	-0.4257	-3.63023	-1.34683
107	2009	-0.856131	3.6444	-2.42311	-6.55738	3.27336	-0.311	-3.29869	-1.32136
107	2010	-0.766433	3.68913	-2.41131	-6.51524	3.31637	-0.451599	-2.9478	-1.30614
107	2011	-0.7041	3.74573	-2.17752	-5.02599	3.36246	-0.599915	-2.99592	-1.29407
107	2012	-0.625925	3.7851	-2.4535	-4.80074	3.43011	-0.796214	-2.90335	-1.15738
107	2013	-0.466035	3.77483	-2.19661	-4.72609	3.4763	-0.879268	-2.79029	-1.09372
107	2014	-0.444428	3.75162	-2.15804	-4.5756	3.52665	-0.915737	-2.32543	-1.01623
107	2015	-0.413438	3.60141	-1.94482	-4.64801	3.58129	-0.915061	0.422805	-0.991751
107	2016	-0.423078	3.61038	1.84213	-4.74787	3.63019	-0.993803	-0.772415	-0.933185
107	2017	-0.543886	3.48201	-1.77207	-4.74262	3.68185	-0.920294	-1.23368	-0.902184
107	2018	-0.421	3.3347	-1.8727	-4.80828	3.74502	-0.961784	-1.33809	-0.901577
108	2003	-1.42215	3.49893	-3.09125	-4.93196	3.17758	-3.11967	-0.59654	-2.6473
108	2004	-1.28922	3.55962	-2.94228	-5.03193	3.1754	-2.1112	-0.370021	-2.62203
108	2005	-1.15896	3.49772	-2.96715	-4.81293	3.20269	-1.14856	-0.299194	-2.63741
108	2006	-1.16021	3.56615	-2.81108	-4.74933	3.22741	-0.945149	-0.302092	-1.52145
108	2007	-0.931598	3.61011	-1.67523	-4.37453	3.24191	0.136301	-0.361051	-1.53409
108	2008	-0.829626	3.64493	-1.68655	-4.38456	3.30576	0.245223	-0.101789	-1.47503
108	2009	-0.810415	3.63099	-1.49879	-4.36446	3.42165	0.487043	-0.340688	-1.39685
108	2010	-0.789345	3.56812	-1.86672	-4.33204	3.55077	0.572688	-0.139841	-1.37668
108	2011	-0.701873	3.62114	-1.72372	-4.29681	3.58296	0.587829	-0.772554	-1.36902
108	2012	-0.602669	3.5701	-1.79001	-4.19838	3.61389	0.603405	-0.936628	-1.35352
108	2013	-0.5352	3.55877	-1.6928	-4.16503	3.6561	0.603535	-0.848131	-1.35056
108	2014	-0.54773	3.49772	-1.5894	-4.16515	3.6971	0.643963	-0.929933	-1.32704
108	2015	-0.503542	3.38133	-1.95233	-4.18457	3.74218	0.719999	-0.852837	-1.32264
108	2016	-0.446087	3.31564	-1.54726	-4.20032	3.7826	0.745919	-0.961147	-1.32526
108	2017	-0.445343	3.21507	-1.78255	-4.22115	3.82341	0.823578	-0.50041	-1.26326
108	2018	-0.381261	3.10324	-1.71749	-4.23614	3.86178	0.894538	-0.779386	-1.22313
109	2003	-1.26373	3.62727	-3.32205	-9.06132	3.10459	-1.07175	-1.25541	-1.40127
109	2004	-1.12094	3.67807	-2.50419	-7.07075	3.16548	-0.423665	-1.14465	-1.40774
109	2005	-0.982951	2.19722	-3.61041	-6.80648	3.23475	-2.75696	-2.36075	-1.39388
109	2006	-1.04777	3.67351	-1.75958	-6.80453	3.28091	-1.61417	-1.3173	-0.226282
109	2007	-0.93162	3.68185	-1.79	-6.73465	3.33613	-0.777962	-0.866855	-0.202762
109	2008	-0.825475	3.77138	-1.57305	-5.9713	3.39451	-0.798649	-0.57527	-0.196858
109	2009	-0.812796	3.81463	-1.71844	-5.93138	3.4012	-0.566929	-1.1036	-0.162888
109	2010	-0.793792	3.84844	-1.75862	-5.88369	3.41115	-0.58664	-1.13972	-0.159446
109	2011	-0.784069	3.87743	-1.77798	-5.87768	3.42426	-0.568338	-1.14234	-0.14625
109	2012	-0.55261	3.85925	-1.61611	-5.83731	3.45474	-0.602781	-1.0283	-0.111936
109	2013	-0.58576	3.76073	-1.65572	-5.86943	3.49772	-0.519067	-1.0796	-0.0996098
109	2014	-0.495405	3.58241	-1.82775	-5.97879	3.54009	-0.441095	-0.702529	-0.095226
109	2015	-0.49981	3.32791	-1.91112	-6.0737	3.59099	-0.33007	-0.539219	-0.0773559
109	2016	-0.440865	3.21044	-2.01436	-6.02272	3.63231	-0.296224	-0.488924	-0.0759572
109	2017	-0.486098	3.24025	-1.98273	-5.71617	3.68185	-0.269127	-0.376479	-0.0746444
109	2018	-0.479006	3.26919	-2.34567	-5.36466	3.71674	-0.2091	0.193524	-0.0760113
110	2003	-1.34309	3.79616	-3.91976	-5.85567	2.52071	-1.13012	0.626739	-2.00578
110	2004	-1.20111	3.89711	-2.68153	-5.76578	2.83507	-0.208763	1.14936	-2.01376
110	2005	-1.0081	3.99397	-2.1869	-5.77174	2.88632	-2.67703	2.22463	-2.01384
110	2006	-0.959963	4.05647	-1.93092	-5.66664	2.97439	-0.849334	2.01445	-1.15302
110	2007	-0.897115	4.08126	-1.73258	-5.57472	3.20566	-0.965106	2.37707	-0.976182
110	2008	-0.800389	4.10347	-1.74752	-5.49464	3.25013	-0.729087	2.24629	-0.942783
110	2009	-0.764158	4.09368	-1.69748	-5.45136	3.30192	-0.795535	1.87684	-0.885035
110	2010	-0.802107	4.09568	-1.83674	-5.43531	3.16937	-0.73879	0.0602997	-0.876441
110	2011	-0.703943	4.14915	-1.66719	-5.33676	3.25656	-0.854465	-1.6307	-0.852053
110	2012	-0.574498	4.131	-1.31093	-5.20575	3.33256	-0.861023	-1.86813	-0.775719
110	2013	-0.475259	4.08547	-1.34933	-5.1243	3.38744	-0.88867	-2.11963	-0.741274
110	2014	-0.435275	4.0905	-1.36532	-5.09703	3.45157	-0.879354	-2.21937	-0.725544
110	2015	-0.493014	3.96481	-1.50755	-5.00391	3.51035	-0.695699	-0.228811	-0.709002
110	2016	-0.445006	3.87474	-1.88851	-5.06058	3.55506	-0.588666	-0.404625	-0.710304
110	2017	-0.502732	3.89579	-1.49035	-5.0176	3.61092	-0.545602	-1.29021	-0.706658
110	2018	-0.482174	3.91641	-1.92164	-4.80865	3.64806	-0.606203	-1.43869	-0.703685
111	2003	-1.33685	3.49043	-1.00262	-7.54664	2.44876	-1.80147	-1.59062	-1.90317
111	2004	-1.3812	3.44967	-1.10563	-7.29958	2.54601	-1.01937	-1.57353	-1.91064
111	2005	-1.20315	3.37245	-1.17891	-6.78493	2.59598	-1.0328	-2.45494	-1.91069
111	2006	-1.16968	3.56502	-1.33267	-6.69003	2.63313	-0.675442	-1.80284	-1.07798
111	2007	-1.04757	3.60059	-1.43962	-6.56033	2.68525	-0.250628	-1.57434	-1.01732
111	2008	-0.978953	3.27374	-1.45647	-6.4425	2.72364	-0.0620944	-1.23234	-0.836951
111	2009	-0.978719	3.22883	-1.44488	-6.35977	2.84491	0.0501475	-1.22846	-0.715389
111	2010	-1.07129	3.35446	-2.02102	-6.35775	2.98062	0.0585677	-1.72698	-0.657727
111	2011	-0.996401	3.42231	-2.24739	-6.32303	3.06339	0.0755804	-1.52593	-0.634276
111	2012	-0.776681	3.42035	-1.69618	-6.27427	3.15145	0.078264	-1.41601	-0.594751
111	2013	-0.684018	3.38946	-1.69387	-6.21372	3.2064	0.105083	-1.40752	-0.583376
111	2014	-0.565688	3.2745	-1.53241	-6.20285	3.28279	0.162497	-0.676705	-0.518091
111	2015	-0.592072	3.14156	-1.6862	-6.1767	3.3379	0.0796627	-1.109	-0.498852
111	2016	-0.542247	3.0713	-1.71007	-6.15186	3.41707	0.0935206	-0.676193	-0.48774
111	2017	-0.641015	3.02626	-1.48403	-6.1028	3.48062	0.132134	-0.806962	-0.499037
111	2018	-0.52267	2.97909	-1.34413	-6.03853	3.52636	0.142975	-0.680484	-0.49673
112	2003	-1.03945	4.05924	-4.12383	-5.56434	4.03633	0.446453	2.88696	-1.12325
112	2004	-1.03837	4.13756	-3.91634	-5.42093	4.05637	1.40236	3.07155	-1.06131
112	2005	-1.06423	4.13996	-3.60518	-5.66644	4.06433	0.23297	2.79846	-0.913939
112	2006	-1.01026	4.17254	-3.27857	-6.29828	4.0776	1.16206	2.67605	-0.867142
112	2007	-0.832598	4.22068	-3.02758	-4.44097	4.07613	0.026883	2.74242	-0.892689
112	2008	-0.759519	4.26942	-2.67125	-4.91286	4.08927	0.253164	2.71276	-0.963528
112	2009	-0.784219	4.18358	-3.00755	-4.94143	4.08683	-0.0941536	2.17397	-0.77228
112	2010	-0.624142	4.1374	-2.7594	-4.74988	4.0893	-0.0557102	2.6114	-0.777184
112	2011	-0.624312	4.16465	-2.98283	-4.6938	4.13406	-0.493079	2.36063	-0.609237
112	2012	-0.522742	4.16868	-2.35329	-4.72183	4.12442	-0.412926	2.04114	-0.737034
112	2013	-0.543602	4.1648	-1.84328	-4.66267	4.11081	-0.606607	1.87741	-0.719093
112	2014	-0.60434	4.17408	-1.96683	-4.5855	4.10324	-0.631485	1.78985	-0.685642
112	2015	-0.594717	4.15763	-1.99181	-4.56545	4.11104	-0.700996	1.52787	-0.665124
112	2016	-0.553532	4.14313	-2.00396	-4.46703	4.1421	-0.730657	1.48057	-0.644378
112	2017	-0.545513	4.12293	-1.76655	-4.41421	4.15396	-0.82535	1.93581	-0.616728
112	2018	-0.462857	4.10231	-1.17671	-4.31432	4.14385	-0.939481	1.69101	-0.584199
113	2003	-1.10106	4.44711	-0.864162	-5.28986	4.36928	-1.32266	3.60578	-3.04599
113	2004	-0.969537	4.47152	-1.12031	-4.24155	4.37736	-0.249144	3.83268	-2.98407
113	2005	-0.853024	4.48255	-1.36182	-4.3028	4.42674	-0.859905	3.93183	-2.98345
113	2006	-0.867873	4.49669	-1.52317	-4.35637	4.59428	0.975023	3.69598	-2.83081
113	2007	-0.790338	4.49524	-1.30542	-4.24327	4.30706	0.301204	4.03143	-2.80388
113	2008	-0.93445	4.51053	-1.65398	-4.41455	4.24092	0.571393	4.00593	-2.75886
113	2009	-1.11776	4.46222	-1.78316	-4.59556	4.44265	1.08895	3.95856	-2.49968
113	2010	-0.849462	4.49703	-1.96772	-4.61025	4.50378	0.856694	4.04233	-2.31927
113	2011	-0.738598	4.49245	-1.89914	-4.58656	4.59127	0.761363	4.28702	-2.0965
113	2012	-0.697564	4.47688	-1.80178	-4.49498	4.5931	0.952189	4.39389	-2.04286
113	2013	-0.574127	4.34368	-1.73499	-4.43613	4.59411	0.975571	4.03606	-1.94682
113	2014	-0.653733	4.324	-1.79579	-4.37752	4.59512	1.06778	4.09494	-1.91829
113	2015	-0.572067	4.17777	-1.43045	-4.04875	4.59542	1.44968	4.05733	-1.85286
113	2016	-0.568103	4.24205	-1.48683	-3.56985	4.59573	1.55305	3.95965	-1.79946
113	2017	-0.407175	4.26584	-1.46482	-3.25042	4.59623	1.46159	4.15295	-1.75771
113	2018	-0.418336	4.28909	-1.7083	-3.1923	4.59643	1.31476	4.04441	-1.7055
